# Supplementary material for: (E)-Methyl 2-[(2S,3S,12bR)-3-ethyl-8-meth­oxy-1,2,3,4,6,7,12,12b-octa­hydro­indolo[2,3-a]quinolizin-2-yl]-3-methoxy­acrylate ethanol solvate
Source: Acta Crystallogr Sect E Struct Rep Online. 2009 May 29;65(Pt 6):o1441–2. doi: 10.1107/S1600536809017309 (PMC2969786; doi:10.1107/S1600536809017309)
Supplement: Supplementary file 1 [file e-65-o1441-sup1.cif]

##############################################################################
###                                                                        ###
###        Electronic paper (Acta Crystallographica Section E)             ###
###                                                                        ###
##############################################################################
#                                                                            #
# This CIF contains the data in a paper accepted for publication in Acta     #
# Crystallographica Section E. It conforms to the requirements of Notes      #
# for Authors for Section E, and has been peer reviewed under the auspices   #
# of the IUCr Commission on Journals.                                        #
#                                                                            #
# Full details of the Crystallographic Information File format               #
# are given in the paper "The Crystallographic Information File (CIF):       #
# a New Standard Archive File for Crystallography" by S. R. Hall, F. H.      #
# Allen and I. D. Brown [Acta Cryst. (1991), A47, 655-685].                  #
#                                                                            #
# The current version of the core CIF dictionary is obtainable from          #
# ftp://ftp.iucr.org/pub/cif_core.dic. The current version number is 2.4.    #
#                                                                            #
# Software is freely available for graphical display of the structure(s) in  #
# this CIF.  For information consult the CIF home page http://www.iucr.org/  #
# cif/home.html                                                              #
#                                                                            #
# This file may be used for bona fide research purposes within the           #
# scientific community so long as proper attribution is given to the journal # 
# article from which it was obtained.                                        #
#                                                                            #
##############################################################################
                                             
data_I
_audit_creation_method     SHELXL97
_chemical_name_systematic
;\
(<i>E</i>)-methyl
2-[(2<i>S</i>,3<i>S</i>,12b<i>R</i>)-3-ethyl-8-methoxy-1,2,3,4,6,7,12,12b-\
octahydroindolo[2,3-<i>a</i>]quinolizin-2-yl]-3-methoxyacrylate ethanol
solvate
;
_chemical_name_common     Mitragynine
_chemical_formula_moiety     'C23 H30 N2 O4 , C2 H6 O'
_chemical_formula_sum     'C25 H36 N2 O5'
_chemical_formula_weight     444.56
_chemical_melting_point     ?
_symmetry_cell_setting     orthorhombic
_symmetry_space_group_name_H-M     'P 21 21 21'
_symmetry_space_group_name_Hall     'P 2ac 2ab'
loop_
    _symmetry_equiv_pos_as_xyz
    'x, y, z'
    '-x+1/2, -y, z+1/2'
    '-x, y+1/2, -z+1/2'
    'x+1/2, -y+1/2, -z'
_cell_length_a     7.60450(10)
_cell_length_b     11.7534(2)
_cell_length_c     26.5735(4)
_cell_angle_alpha     90.00
_cell_angle_beta     90.00
_cell_angle_gamma     90.00
_cell_volume     2375.11(6)
_cell_formula_units_Z     4
_cell_measurement_reflns_used     3152
_cell_measurement_theta_min     3.33
_cell_measurement_theta_max     64.55
_cell_measurement_temperature     100(2)
_exptl_crystal_description     needle
_exptl_crystal_colour     colourless
_exptl_crystal_size_max     0.12
_exptl_crystal_size_mid     0.09
_exptl_crystal_size_min     0.06
_exptl_crystal_density_diffrn     1.243
_exptl_crystal_density_method     'not measured'
_exptl_crystal_F_000     960
_exptl_absorpt_coefficient_mu     0.697
_exptl_absorpt_correction_type     none
_exptl_absorpt_process_details     ?
_exptl_special_details
;
;
_diffrn_ambient_temperature     100(2)
_diffrn_radiation_type     CuK\a
_diffrn_radiation_wavelength     1.54178
_diffrn_radiation_source     'Sealed Tube'
_diffrn_radiation_monochromator     graphite
_diffrn_measurement_device_type     'Bruker APEXII CCD'
_diffrn_measurement_method     '\f and \w scans'
_diffrn_detector_area_resol_mean     ?
_diffrn_reflns_number     34365
_diffrn_reflns_av_R_equivalents     0.0828
_diffrn_reflns_av_sigmaI/netI     0.0349
_diffrn_reflns_theta_min     3.33
_diffrn_reflns_theta_max     66.39
_diffrn_reflns_theta_full     66.39
_diffrn_measured_fraction_theta_max     1.000
_diffrn_measured_fraction_theta_full     1.000
_diffrn_reflns_limit_h_min     -9
_diffrn_reflns_limit_h_max     9
_diffrn_reflns_limit_k_min     -13
_diffrn_reflns_limit_k_max     13
_diffrn_reflns_limit_l_min     -31
_diffrn_reflns_limit_l_max     31
_refine_special_details
;
Refinement of <i>F</i>^2^ against ALL reflections. The weighted <i>R</i>-factor
<i>wR</i> and goodness of fit <i>S</i> are based on <i>F</i>^2^, conventional
<i>R</i>-factors <i>R</i> are based on <i>F</i>, with <i>F</i> set to zero for
negative <i>F</i>^2^. The threshold expression of <i>F</i>^2^ >
\s(<i>F</i>^2^) is used only for calculating <i>R</i>-factors(gt) <i>etc</i>.
and is not relevant to the choice of reflections for refinement.
<i>R</i>-factors based on <i>F</i>^2^ are statistically about twice as large
as those based on <i>F</i>, and <i>R</i>- factors based on ALL data will be
even larger.
;
_reflns_number_total     4158
_reflns_number_gt     3649
_reflns_threshold_expression     I>2\s(I)
_refine_ls_structure_factor_coef     Fsqd
_refine_ls_matrix_type     full
_refine_ls_R_factor_all     0.0444
_refine_ls_R_factor_gt     0.0358
_refine_ls_wR_factor_gt     0.0843
_refine_ls_wR_factor_ref     0.0891
_refine_ls_goodness_of_fit_ref     1.047
_refine_ls_restrained_S_all     1.047
_refine_ls_number_reflns     4158
_refine_ls_number_parameters     295
_refine_ls_number_restraints     0
_refine_ls_hydrogen_treatment     constr
_refine_ls_weighting_scheme     calc
_refine_ls_weighting_details
       'calc w = 1/[\s^2^(Fo^2^)+(0.0469P)^2^+0.2771P] where P=(Fo^2^+2Fc^2^)/3'
_atom_sites_solution_hydrogens     geom
_atom_sites_solution_primary     direct
_atom_sites_solution_secondary     difmap
_refine_ls_shift/su_max     0.001
_refine_ls_shift/su_mean     0.000
_refine_diff_density_max     0.185
_refine_diff_density_min     -0.179
_refine_ls_extinction_method     none
_refine_ls_extinction_coef     ?
_refine_ls_abs_structure_details     'Flack (1983), 1758 Friedel pairs'
_refine_ls_abs_structure_Flack     0.2(2)
loop_
    _atom_type_symbol
    _atom_type_description
    _atom_type_scat_dispersion_real
    _atom_type_scat_dispersion_imag
    _atom_type_scat_source
    C C 0.0181 0.0091 'International Tables Vol C Tables 4.2.6.8 and 6.1.1.4'
    H H 0.0000 0.0000 'International Tables Vol C Tables 4.2.6.8 and 6.1.1.4'
    N N 0.0311 0.0180 'International Tables Vol C Tables 4.2.6.8 and 6.1.1.4'
    O O 0.0492 0.0322 'International Tables Vol C Tables 4.2.6.8 and 6.1.1.4'
_computing_data_collection     'APEX2 (Bruker, 2005)'
_computing_cell_refinement     'SAINT (Bruker, 2005)'
_computing_data_reduction     'SAINT (Bruker, 2005)'
_computing_structure_solution     'SHELXS97 (Sheldrick, 2008)'
_computing_structure_refinement     'SHELXL97 (Sheldrick, 2008)'
_computing_molecular_graphics     'SHELXTL (Sheldrick, 2008)'
_computing_publication_material
;
SHELXTL (Sheldrick, 2008) and ORTEP-3 (Farrugia, 1997)
;
loop_
    _atom_site_type_symbol
    _atom_site_label
    _atom_site_fract_x
    _atom_site_fract_y
    _atom_site_fract_z
    _atom_site_U_iso_or_equiv
    _atom_site_adp_type
    _atom_site_calc_flag
    _atom_site_refinement_flags
    _atom_site_occupancy
    _atom_site_disorder_assembly
    _atom_site_disorder_group
    C C3 0.3530(3) 0.08591(16) 0.79611(7) 0.0226(4) Uani d . 1 . .
    H H3 0.2920 0.0127 0.7987 0.027 Uiso calc R 1 . .
    C C2 0.3100(3) 0.13687(16) 0.74583(7) 0.0224(4) Uani d . 1 . .
    C C14 0.2990(3) 0.15900(16) 0.84110(7) 0.0224(4) Uani d . 1 . .
    H H14A 0.1750 0.1778 0.8388 0.027 Uiso calc R 1 . .
    H H14B 0.3657 0.2293 0.8412 0.027 Uiso calc R 1 . .
    C C5 0.6061(3) 0.00338(18) 0.75273(7) 0.0269(5) Uani d . 1 . .
    H H5A 0.5360 -0.0647 0.7479 0.032 Uiso calc R 1 . .
    H H5B 0.7275 -0.0197 0.7574 0.032 Uiso calc R 1 . .
    C C16 0.2800(3) 0.14709(17) 0.93877(7) 0.0237(4) Uani d . 1 . .
    C C21 0.5794(3) -0.00691(16) 0.84300(7) 0.0245(4) Uani d . 1 . .
    H H21A 0.7032 -0.0267 0.8439 0.029 Uiso calc R 1 . .
    H H21B 0.5124 -0.0769 0.8405 0.029 Uiso calc R 1 . .
    C C20 0.5303(3) 0.05433(16) 0.89183(7) 0.0228(4) Uani d . 1 . .
    H H20 0.5406 -0.0014 0.9191 0.027 Uiso calc R 1 . .
    C C7 0.4161(3) 0.13592(16) 0.70469(7) 0.0234(4) Uani d . 1 . .
    C C11 0.0631(3) 0.29780(17) 0.60685(8) 0.0301(5) Uani d . 1 . .
    H H11 -0.0215 0.3322 0.5867 0.036 Uiso calc R 1 . .
    C C17 0.2551(3) 0.25695(16) 0.94916(7) 0.0257(4) Uani d . 1 . .
    H H17 0.2198 0.2764 0.9815 0.031 Uiso calc R 1 . .
    C C8 0.3190(3) 0.19029(16) 0.66512(7) 0.0231(4) Uani d . 1 . .
    C C10 0.2287(3) 0.27195(17) 0.58613(7) 0.0281(5) Uani d . 1 . .
    H H10 0.2523 0.2904 0.5528 0.034 Uiso calc R 1 . .
    C C6 0.5923(3) 0.07864(19) 0.70579(8) 0.0286(5) Uani d . 1 . .
    H H6A 0.6847 0.1355 0.7063 0.034 Uiso calc R 1 . .
    H H6B 0.6070 0.0325 0.6758 0.034 Uiso calc R 1 . .
    C C15 0.3348(3) 0.09212(16) 0.88976(7) 0.0226(4) Uani d . 1 . .
    H H15 0.2658 0.0220 0.8871 0.027 Uiso calc R 1 . .
    C C9 0.3566(3) 0.21944(17) 0.61479(7) 0.0246(4) Uani d . 1 . .
    C C13 0.1537(3) 0.21960(17) 0.68469(7) 0.0241(4) Uani d . 1 . .
    C C12 0.0231(3) 0.27357(17) 0.65616(7) 0.0281(4) Uani d . 1 . .
    H H12 -0.0856 0.2921 0.6699 0.034 Uiso calc R 1 . .
    C C19 0.6535(3) 0.15316(18) 0.90462(8) 0.0268(4) Uani d . 1 . .
    H H19A 0.6527 0.2068 0.8769 0.032 Uiso calc R 1 . .
    H H19B 0.6081 0.1923 0.9340 0.032 Uiso calc R 1 . .
    C C18 0.8419(3) 0.1177(2) 0.91491(9) 0.0359(5) Uani d . 1 . .
    H H18A 0.8946 0.0905 0.8844 0.054 Uiso calc R 1 . .
    H H18B 0.8432 0.0583 0.9397 0.054 Uiso calc R 1 . .
    H H18C 0.9071 0.1819 0.9272 0.054 Uiso calc R 1 . .
    C C24 0.2472(3) 0.06448(17) 0.98062(7) 0.0245(4) Uani d . 1 . .
    C C22 0.5687(3) 0.2261(2) 0.54835(8) 0.0362(5) Uani d . 1 . .
    H H22A 0.5535 0.3068 0.5450 0.054 Uiso calc R 1 . .
    H H22B 0.4941 0.1875 0.5247 0.054 Uiso calc R 1 . .
    H H22C 0.6892 0.2066 0.5418 0.054 Uiso calc R 1 . .
    C C25 0.2001(4) 0.0389(2) 1.06740(8) 0.0398(6) Uani d . 1 . .
    H H25A 0.2861 -0.0208 1.0688 0.060 Uiso calc R 1 . .
    H H25B 0.0856 0.0065 1.0623 0.060 Uiso calc R 1 . .
    H H25C 0.2013 0.0808 1.0984 0.060 Uiso calc R 1 . .
    C C23 0.2173(4) 0.45082(18) 0.93323(9) 0.0393(6) Uani d . 1 . .
    H H23A 0.2795 0.4710 0.9634 0.059 Uiso calc R 1 . .
    H H23B 0.0936 0.4468 0.9402 0.059 Uiso calc R 1 . .
    H H23C 0.2384 0.5073 0.9079 0.059 Uiso calc R 1 . .
    C C27 0.7975(3) 0.33626(19) 0.79406(9) 0.0404(6) Uani d . 1 . .
    H H27A 0.6948 0.3492 0.8149 0.048 Uiso calc R 1 . .
    H H27B 0.7713 0.3627 0.7603 0.048 Uiso calc R 1 . .
    C C26 0.9507(4) 0.4008(2) 0.81476(12) 0.0505(7) Uani d . 1 . .
    H H26A 1.0519 0.3881 0.7939 0.076 Uiso calc R 1 . .
    H H26B 0.9750 0.3752 0.8484 0.076 Uiso calc R 1 . .
    H H26C 0.9235 0.4806 0.8153 0.076 Uiso calc R 1 . .
    N N2 0.5446(2) 0.06406(13) 0.79818(6) 0.0223(4) Uani d . 1 . .
    N N1 0.1505(2) 0.18655(14) 0.73471(6) 0.0237(4) Uani d . 1 . .
    H H1 0.0642 0.1955 0.7552 0.028 Uiso calc R 1 . .
    O O5 0.83716(18) 0.21863(12) 0.79292(5) 0.0297(3) Uani d . 1 . .
    H H5 0.7462 0.1818 0.7960 0.045 Uiso calc R 1 . .
    O O3 0.2266(2) -0.03588(11) 0.97486(5) 0.0323(3) Uani d . 1 . .
    O O2 0.2782(2) 0.34155(11) 0.91554(5) 0.0303(3) Uani d . 1 . .
    O O1 0.52291(19) 0.19211(12) 0.59849(5) 0.0310(3) Uani d . 1 . .
    O O4 0.2410(2) 0.11472(11) 1.02612(5) 0.0343(4) Uani d . 1 . .
loop_
    _atom_site_aniso_label
    _atom_site_aniso_U_11
    _atom_site_aniso_U_22
    _atom_site_aniso_U_33
    _atom_site_aniso_U_12
    _atom_site_aniso_U_13
    _atom_site_aniso_U_23
    C3 0.0226(10) 0.0251(10) 0.0201(9) 0.0001(8) 0.0008(9) 0.0000(8)
    C2 0.0197(10) 0.0247(10) 0.0226(9) -0.0004(8) -0.0025(8) -0.0016(8)
    C14 0.0200(10) 0.0273(10) 0.0200(9) 0.0005(8) -0.0001(8) -0.0007(8)
    C5 0.0234(11) 0.0319(11) 0.0253(10) 0.0065(9) -0.0002(8) -0.0038(8)
    C16 0.0182(10) 0.0317(10) 0.0213(9) -0.0008(8) 0.0002(8) -0.0010(8)
    C21 0.0229(10) 0.0281(10) 0.0226(10) 0.0029(8) -0.0003(8) 0.0007(8)
    C20 0.0224(11) 0.0282(10) 0.0177(9) 0.0038(8) -0.0005(8) 0.0026(8)
    C7 0.0236(10) 0.0263(10) 0.0204(9) -0.0017(8) -0.0004(8) -0.0023(8)
    C11 0.0329(12) 0.0302(11) 0.0273(10) -0.0005(9) -0.0086(9) 0.0016(9)
    C17 0.0236(11) 0.0309(11) 0.0227(10) -0.0034(9) 0.0005(9) 0.0013(8)
    C8 0.0258(11) 0.0237(9) 0.0197(9) -0.0041(8) -0.0009(8) -0.0026(7)
    C10 0.0363(12) 0.0287(10) 0.0193(9) -0.0048(10) -0.0024(9) 0.0007(8)
    C6 0.0255(11) 0.0397(12) 0.0207(10) 0.0034(9) 0.0019(9) -0.0028(9)
    C15 0.0209(10) 0.0257(10) 0.0213(10) -0.0012(8) 0.0009(8) -0.0010(8)
    C9 0.0272(11) 0.0255(10) 0.0212(9) -0.0043(8) 0.0018(9) -0.0041(8)
    C13 0.0262(11) 0.0243(9) 0.0218(9) -0.0031(8) -0.0015(8) -0.0015(8)
    C12 0.0260(11) 0.0293(11) 0.0291(10) -0.0008(9) -0.0026(9) 0.0009(9)
    C19 0.0235(11) 0.0340(11) 0.0229(10) 0.0016(9) -0.0020(9) -0.0024(8)
    C18 0.0241(12) 0.0469(14) 0.0366(12) 0.0017(10) -0.0020(10) -0.0038(10)
    C24 0.0181(10) 0.0314(11) 0.0240(10) 0.0005(9) 0.0029(9) -0.0051(8)
    C22 0.0450(14) 0.0369(12) 0.0265(11) -0.0045(11) 0.0109(10) 0.0016(9)
    C25 0.0561(17) 0.0359(12) 0.0275(11) -0.0033(11) 0.0084(11) 0.0037(9)
    C23 0.0493(15) 0.0280(11) 0.0406(13) 0.0020(11) 0.0050(11) 0.0023(9)
    C27 0.0389(14) 0.0370(12) 0.0452(13) 0.0090(10) 0.0105(12) 0.0091(10)
    C26 0.0404(15) 0.0308(13) 0.0804(19) 0.0015(11) 0.0045(14) -0.0067(13)
    N2 0.0185(8) 0.0288(9) 0.0196(8) 0.0024(7) -0.0006(7) -0.0012(7)
    N1 0.0217(9) 0.0294(8) 0.0201(8) 0.0026(7) 0.0026(7) 0.0002(7)
    O5 0.0237(7) 0.0330(7) 0.0326(8) 0.0005(6) 0.0038(7) 0.0013(6)
    O3 0.0413(9) 0.0279(8) 0.0276(7) -0.0012(7) 0.0041(7) 0.0005(6)
    O2 0.0394(9) 0.0246(7) 0.0269(7) 0.0017(7) 0.0045(6) -0.0020(5)
    O1 0.0348(9) 0.0368(8) 0.0215(7) -0.0023(7) 0.0047(6) 0.0005(6)
    O4 0.0527(10) 0.0285(7) 0.0216(7) -0.0041(7) 0.0050(7) 0.0012(6)
_geom_special_details
;
All e.s.d.'s (except the e.s.d. in the dihedral angle between two l.s. planes)
are estimated using the full covariance matrix. The cell e.s.d.'s are taken
into account individually in the estimation of e.s.d.'s in distances, angles
and torsion angles; correlations between e.s.d.'s in cell parameters are only
used when they are defined by crystal symmetry. An approximate (isotropic)
treatment of cell e.s.d.'s is used for estimating e.s.d.'s involving l.s.
planes.
;
loop_
    _geom_bond_atom_site_label_1
    _geom_bond_atom_site_label_2
    _geom_bond_site_symmetry_2
    _geom_bond_distance
    _geom_bond_publ_flag
    C3 N2 . 1.481(3) ?
    C3 C2 . 1.500(3) ?
    C3 C14 . 1.528(2) ?
    C3 H3 . 0.9800 ?
    C2 C7 . 1.359(3) ?
    C2 N1 . 1.378(3) ?
    C14 C15 . 1.538(2) ?
    C14 H14A . 0.9700 ?
    C14 H14B . 0.9700 ?
    C5 N2 . 1.479(2) ?
    C5 C6 . 1.533(3) ?
    C5 H5A . 0.9700 ?
    C5 H5B . 0.9700 ?
    C16 C17 . 1.334(3) ?
    C16 C24 . 1.497(3) ?
    C16 C15 . 1.512(3) ?
    C21 N2 . 1.478(2) ?
    C21 C20 . 1.530(3) ?
    C21 H21A . 0.9700 ?
    C21 H21B . 0.9700 ?
    C20 C19 . 1.530(3) ?
    C20 C15 . 1.553(3) ?
    C20 H20 . 0.9800 ?
    C7 C8 . 1.435(3) ?
    C7 C6 . 1.500(3) ?
    C11 C12 . 1.375(3) ?
    C11 C10 . 1.408(3) ?
    C11 H11 . 0.9300 ?
    C17 O2 . 1.348(2) ?
    C17 H17 . 0.9300 ?
    C8 C13 . 1.403(3) ?
    C8 C9 . 1.410(3) ?
    C10 C9 . 1.381(3) ?
    C10 H10 . 0.9300 ?
    C6 H6A . 0.9700 ?
    C6 H6B . 0.9700 ?
    C15 H15 . 0.9800 ?
    C9 O1 . 1.375(2) ?
    C13 N1 . 1.385(2) ?
    C13 C12 . 1.401(3) ?
    C12 H12 . 0.9300 ?
    C19 C18 . 1.517(3) ?
    C19 H19A . 0.9700 ?
    C19 H19B . 0.9700 ?
    C18 H18A . 0.9600 ?
    C18 H18B . 0.9600 ?
    C18 H18C . 0.9600 ?
    C24 O3 . 1.200(2) ?
    C24 O4 . 1.346(2) ?
    C22 O1 . 1.434(2) ?
    C22 H22A . 0.9600 ?
    C22 H22B . 0.9600 ?
    C22 H22C . 0.9600 ?
    C25 O4 . 1.447(2) ?
    C25 H25A . 0.9600 ?
    C25 H25B . 0.9600 ?
    C25 H25C . 0.9600 ?
    C23 O2 . 1.444(3) ?
    C23 H23A . 0.9600 ?
    C23 H23B . 0.9600 ?
    C23 H23C . 0.9600 ?
    C27 O5 . 1.415(3) ?
    C27 C26 . 1.495(4) ?
    C27 H27A . 0.9700 ?
    C27 H27B . 0.9700 ?
    C26 H26A . 0.9600 ?
    C26 H26B . 0.9600 ?
    C26 H26C . 0.9600 ?
    N1 H1 . 0.8600 ?
    O5 H5 . 0.8200 ?
loop_
    _geom_angle_atom_site_label_1
    _geom_angle_atom_site_label_2
    _geom_angle_atom_site_label_3
    _geom_angle_site_symmetry_1
    _geom_angle_site_symmetry_3
    _geom_angle
    _geom_angle_publ_flag
    N2 C3 C2 . . 108.46(15) ?
    N2 C3 C14 . . 109.44(16) ?
    C2 C3 C14 . . 114.45(16) ?
    N2 C3 H3 . . 108.1 ?
    C2 C3 H3 . . 108.1 ?
    C14 C3 H3 . . 108.1 ?
    C7 C2 N1 . . 110.71(16) ?
    C7 C2 C3 . . 125.74(18) ?
    N1 C2 C3 . . 123.47(17) ?
    C3 C14 C15 . . 108.83(15) ?
    C3 C14 H14A . . 109.9 ?
    C15 C14 H14A . . 109.9 ?
    C3 C14 H14B . . 109.9 ?
    C15 C14 H14B . . 109.9 ?
    H14A C14 H14B . . 108.3 ?
    N2 C5 C6 . . 111.38(16) ?
    N2 C5 H5A . . 109.4 ?
    C6 C5 H5A . . 109.4 ?
    N2 C5 H5B . . 109.4 ?
    C6 C5 H5B . . 109.4 ?
    H5A C5 H5B . . 108.0 ?
    C17 C16 C24 . . 116.77(17) ?
    C17 C16 C15 . . 129.11(18) ?
    C24 C16 C15 . . 114.11(16) ?
    N2 C21 C20 . . 111.97(15) ?
    N2 C21 H21A . . 109.2 ?
    C20 C21 H21A . . 109.2 ?
    N2 C21 H21B . . 109.2 ?
    C20 C21 H21B . . 109.2 ?
    H21A C21 H21B . . 107.9 ?
    C21 C20 C19 . . 113.32(17) ?
    C21 C20 C15 . . 109.77(16) ?
    C19 C20 C15 . . 112.13(16) ?
    C21 C20 H20 . . 107.1 ?
    C19 C20 H20 . . 107.1 ?
    C15 C20 H20 . . 107.1 ?
    C2 C7 C8 . . 106.27(17) ?
    C2 C7 C6 . . 121.23(18) ?
    C8 C7 C6 . . 132.39(18) ?
    C12 C11 C10 . . 121.73(19) ?
    C12 C11 H11 . . 119.1 ?
    C10 C11 H11 . . 119.1 ?
    C16 C17 O2 . . 123.94(18) ?
    C16 C17 H17 . . 118.0 ?
    O2 C17 H17 . . 118.0 ?
    C13 C8 C9 . . 118.26(18) ?
    C13 C8 C7 . . 107.40(16) ?
    C9 C8 C7 . . 134.32(19) ?
    C9 C10 C11 . . 120.73(18) ?
    C9 C10 H10 . . 119.6 ?
    C11 C10 H10 . . 119.6 ?
    C7 C6 C5 . . 109.66(16) ?
    C7 C6 H6A . . 109.7 ?
    C5 C6 H6A . . 109.7 ?
    C7 C6 H6B . . 109.7 ?
    C5 C6 H6B . . 109.7 ?
    H6A C6 H6B . . 108.2 ?
    C16 C15 C14 . . 117.18(16) ?
    C16 C15 C20 . . 110.83(16) ?
    C14 C15 C20 . . 110.24(15) ?
    C16 C15 H15 . . 105.9 ?
    C14 C15 H15 . . 105.9 ?
    C20 C15 H15 . . 105.9 ?
    O1 C9 C10 . . 125.35(17) ?
    O1 C9 C8 . . 115.38(17) ?
    C10 C9 C8 . . 119.27(18) ?
    N1 C13 C12 . . 129.34(18) ?
    N1 C13 C8 . . 107.59(17) ?
    C12 C13 C8 . . 123.07(18) ?
    C11 C12 C13 . . 116.90(19) ?
    C11 C12 H12 . . 121.5 ?
    C13 C12 H12 . . 121.5 ?
    C18 C19 C20 . . 114.17(18) ?
    C18 C19 H19A . . 108.7 ?
    C20 C19 H19A . . 108.7 ?
    C18 C19 H19B . . 108.7 ?
    C20 C19 H19B . . 108.7 ?
    H19A C19 H19B . . 107.6 ?
    C19 C18 H18A . . 109.5 ?
    C19 C18 H18B . . 109.5 ?
    H18A C18 H18B . . 109.5 ?
    C19 C18 H18C . . 109.5 ?
    H18A C18 H18C . . 109.5 ?
    H18B C18 H18C . . 109.5 ?
    O3 C24 O4 . . 122.76(18) ?
    O3 C24 C16 . . 124.37(17) ?
    O4 C24 C16 . . 112.86(16) ?
    O1 C22 H22A . . 109.5 ?
    O1 C22 H22B . . 109.5 ?
    H22A C22 H22B . . 109.5 ?
    O1 C22 H22C . . 109.5 ?
    H22A C22 H22C . . 109.5 ?
    H22B C22 H22C . . 109.5 ?
    O4 C25 H25A . . 109.5 ?
    O4 C25 H25B . . 109.5 ?
    H25A C25 H25B . . 109.5 ?
    O4 C25 H25C . . 109.5 ?
    H25A C25 H25C . . 109.5 ?
    H25B C25 H25C . . 109.5 ?
    O2 C23 H23A . . 109.5 ?
    O2 C23 H23B . . 109.5 ?
    H23A C23 H23B . . 109.5 ?
    O2 C23 H23C . . 109.5 ?
    H23A C23 H23C . . 109.5 ?
    H23B C23 H23C . . 109.5 ?
    O5 C27 C26 . . 109.7(2) ?
    O5 C27 H27A . . 109.7 ?
    C26 C27 H27A . . 109.7 ?
    O5 C27 H27B . . 109.7 ?
    C26 C27 H27B . . 109.7 ?
    H27A C27 H27B . . 108.2 ?
    C27 C26 H26A . . 109.5 ?
    C27 C26 H26B . . 109.5 ?
    H26A C26 H26B . . 109.5 ?
    C27 C26 H26C . . 109.5 ?
    H26A C26 H26C . . 109.5 ?
    H26B C26 H26C . . 109.5 ?
    C21 N2 C5 . . 109.23(14) ?
    C21 N2 C3 . . 107.72(15) ?
    C5 N2 C3 . . 111.39(15) ?
    C2 N1 C13 . . 108.02(16) ?
    C2 N1 H1 . . 126.0 ?
    C13 N1 H1 . . 126.0 ?
    C27 O5 H5 . . 109.5 ?
    C17 O2 C23 . . 113.49(15) ?
    C9 O1 C22 . . 116.81(16) ?
    C24 O4 C25 . . 114.73(16) ?
loop_
    _geom_hbond_atom_site_label_D
    _geom_hbond_atom_site_label_H
    _geom_hbond_atom_site_label_A
    _geom_hbond_site_symmetry_A
    _geom_hbond_distance_DH
    _geom_hbond_distance_HA
    _geom_hbond_distance_DA
    _geom_hbond_angle_DHA
    O5 H5 N2 . 0.82 2.07 2.876(2) 169.1
    N1 H1 O5 1_455 0.86 2.01 2.866(2) 170.4
data_global
_journal_date_recd_electronic     2009-04-24
_journal_date_accepted     2009-05-08
_journal_name_full     'Acta Crystallographica, Section E'
_journal_year     2009
_journal_volume     65
_journal_issue      6
_journal_page_first     o1441
_journal_page_last     o1442
_journal_paper_category     QO
_journal_coeditor_code     BX2206
_publ_contact_author_name     'Christopher McCurdy'
_publ_contact_author_address
;
University of Mississippi
Department of Medicinal Chemistry and Department of Pharmacology
417 Faser Hall
University
MS 38677
USA
;
_publ_contact_author_email     'cmccurdy@olemiss.edu'
_publ_contact_author_fax     '662-915-5638'
_publ_contact_author_phone     '662-915-5882'
_publ_section_title
;\
(<i>E</i>)-Methyl
2-[(2<i>S</i>,3<i>S</i>,12b<i>R</i>)-3-ethyl-8-methoxy-1,2,3,4,6,7,12,12b-\
octahydroindolo[2,3-<i>a</i>]quinolizin-2-yl]-3-methoxyacrylate ethanol
solvate
;
loop_
    _publ_author_name
    _publ_author_address
    'Carvalho, Paulo'
;
Department of Medicinal Chemistry
University of Mississippi
417 Faser Hall
University
MS 38677
USA
;
    'Furr III, Edward B.'
;
Department of Medicinal Chemistry
University of Mississippi
417 Faser Hall
University
MS 38677
USA
;
    'McCurdy, Christopher'
;
Department of Medicinal Chemistry and Department of Pharmacology
University of Mississippi
417 Faser Hall
University
MS 38677
USA
;
