# Supplementary material for: (E)-Methyl 2-[(2S,3S,12bR)-3-ethyl-8-meth­oxy-1,2,3,4,6,7,12,12b-octa­hydro­indolo[2,3-a]quinolizin-2-yl]-3-methoxy­acrylate ethanol solvate
Source: Acta Crystallogr Sect E Struct Rep Online. 2009 May 29;65(Pt 6):o1441–2. doi: 10.1107/S1600536809017309 (PMC2969786; doi:10.1107/S1600536809017309)
Supplement: Supplementary file 2 [file e-65-o1441-Isup2.hkl]

# 
# h,k,l, Fc-squared, Fo-squared, sigma(Fo-squared) and status flag 
# 
data_I
_shelx_title ' SN_11 in P2(1)2(1)2(1)' 
_shelx_refln_list_code          4 
_shelx_F_calc_maximum      172.99 
_exptl_crystal_F_000       956.00 
_reflns_d_resolution_high  0.8413 
 
loop_ 
 _symmetry_equiv_pos_as_xyz 
 'x, y, z' 
 '-x+1/2, -y, z+1/2' 
 '-x, y+1/2, -z+1/2' 
 'x+1/2, -y+1/2, -z' 
 
_cell_length_a     7.6045 
_cell_length_b    11.7534 
_cell_length_c    26.5735 
_cell_angle_alpha  90.000 
_cell_angle_beta   90.000 
_cell_angle_gamma  90.000 
 
_shelx_F_squared_multiplier     1.000 
 
loop_ 
 _refln_index_h 
 _refln_index_k 
 _refln_index_l 
 _refln_F_squared_calc 
 _refln_F_squared_meas 
 _refln_F_squared_sigma 
 _refln_observed_status 
   2   0   0    22502.34    20747.42    259.23 o 
   4   0   0     1724.74     1338.51     24.76 o 
   6   0   0        4.40        7.16      9.57 o 
   8   0   0       63.74      119.52     42.85 o 
   1   1   0     5650.49     5039.37     47.96 o 
   2   1   0      449.12      509.56      8.34 o 
   3   1   0     9233.73     9579.24     88.13 o 
   4   1   0     5163.30     5267.55     50.47 o 
   5   1   0      119.64      144.54      9.17 o 
   6   1   0        4.79        5.62      6.73 o 
   7   1   0        2.38       -5.65      7.12 o 
   8   1   0      158.46      175.60     13.53 o 
   9   1   0        1.30        5.58     22.90 o 
   0   2   0     4087.49     3870.03     56.23 o 
   1   2   0    21015.66    19842.38    240.93 o 
   2   2   0      206.60      272.64      6.37 o 
   3   2   0        2.75        7.15      3.83 o 
   4   2   0       97.91      144.80      5.87 o 
   5   2   0      316.47      369.42     12.10 o 
   6   2   0     1049.77     1152.60     19.97 o 
   7   2   0      323.45      323.74     18.64 o 
   8   2   0        0.15       -7.26      7.98 o 
   1   3   0     2246.20     2339.22     28.83 o 
   2   3   0     1291.63     1260.35     15.71 o 
   3   3   0      625.26      647.74     14.12 o 
   4   3   0        5.22        7.88      3.85 o 
   5   3   0      121.26      156.52      8.92 o 
   6   3   0       40.79       35.32      6.92 o 
   7   3   0        4.99        6.68      7.12 o 
   8   3   0       26.28       44.37      8.88 o 
   0   4   0      214.07      129.10     11.82 o 
   1   4   0        0.86       11.56      3.75 o 
   2   4   0      852.74      861.85     19.65 o 
   3   4   0      229.68      211.43      8.10 o 
   4   4   0        0.47        8.01      4.26 o 
   5   4   0      200.24      214.25     11.21 o 
   6   4   0      128.40      148.79      9.51 o 
   7   4   0      134.21      126.55     11.35 o 
   8   4   0      126.40       96.38     10.64 o 
   1   5   0     1471.72     1481.07     20.47 o 
   2   5   0     1323.53     1443.71     24.36 o 
   3   5   0       85.36       92.92      6.27 o 
   4   5   0        4.79        3.86      4.69 o 
   5   5   0     1237.75     1281.21     24.92 o 
   6   5   0     1706.92     1614.35     27.09 o 
   7   5   0       21.69       18.17      7.35 o 
   8   5   0      255.14      272.40     15.96 o 
   0   6   0       95.83      129.18      9.92 o 
   1   6   0      766.17      768.97     16.93 o 
   2   6   0      526.26      641.42     14.62 o 
   3   6   0     1396.06     1406.21     23.13 o 
   4   6   0        9.78       12.72      6.16 o 
   5   6   0       66.15       38.18      7.56 o 
   6   6   0        0.72        8.16      6.76 o 
   7   6   0       23.38       27.87      6.76 o 
   8   6   0      102.54       91.90     10.48 o 
   1   7   0      125.73      123.51      7.99 o 
   2   7   0      722.60      786.08     19.08 o 
   3   7   0        0.82       -0.26      5.19 o 
   4   7   0       80.79       70.47      7.92 o 
   5   7   0     1575.93     1531.11     28.64 o 
   6   7   0       79.86       79.94     10.41 o 
   7   7   0      153.67      152.54     11.52 o 
   0   8   0      296.37      213.14     16.43 o 
   1   8   0      293.43      292.82     10.64 o 
   2   8   0      260.93      284.52     12.37 o 
   3   8   0      478.30      469.15     20.04 o 
   4   8   0       65.79       66.16      6.38 o 
   5   8   0      176.21      182.44      8.81 o 
   6   8   0      226.94      223.00     12.66 o 
   7   8   0        0.08        8.92     13.49 o 
   1   9   0      142.68      160.32     10.02 o 
   2   9   0      130.93      125.27      9.13 o 
   3   9   0       26.16       30.59      6.92 o 
   4   9   0      106.60      114.88      8.45 o 
   5   9   0        1.74        1.37      6.54 o 
   6   9   0      195.27      186.30     12.14 o 
   0  10   0       13.14        2.81      8.16 o 
   1  10   0       33.25       16.97      6.15 o 
   2  10   0      929.51      930.01     19.01 o 
   3  10   0       92.75       93.26      8.56 o 
   4  10   0      911.19      971.27     27.77 o 
   5  10   0        9.84       15.81      6.79 o 
   6  10   0       85.57       88.97     15.27 o 
   1  11   0       25.45       18.27      5.98 o 
   2  11   0       12.56        9.10      6.37 o 
   3  11   0       12.04       -2.85      6.29 o 
   4  11   0       94.92       79.69      8.98 o 
   5  11   0       18.30       12.96      7.48 o 
   0  12   0       31.62       28.64     10.38 o 
   1  12   0      136.47      155.17     10.04 o 
   2  12   0        0.56        0.59      6.40 o 
   3  12   0        2.02        8.56      5.65 o 
   4  12   0       30.99       25.43      6.34 o 
   1  13   0      222.32      220.47     13.51 o 
   2  13   0       46.88       41.40      9.56 o 
   3  13   0        0.52       -3.27      6.89 o 
   1   0   1     7631.15     6804.02     74.45 o 
   2   0   1      904.60      866.96     10.51 o 
   3   0   1      197.86      248.58      8.35 o 
   4   0   1        5.89        4.40      3.17 o 
   5   0   1       20.85       16.12      5.48 o 
   6   0   1       88.34      105.39     10.34 o 
   7   0   1      340.20      349.00     16.75 o 
   8   0   1        5.48       -6.34      9.06 o 
   9   0   1       42.07       34.93     18.30 o 
  -9   1   1       26.56       28.94     27.53 o 
  -8   1   1       27.64       27.03     10.79 o 
  -7   1   1       19.52       15.26      7.59 o 
  -6   1   1       46.16       56.70      7.93 o 
  -5   1   1      129.56      137.32      8.60 o 
  -4   1   1     3333.44     3442.59     35.27 o 
  -3   1   1      573.75      569.43     13.57 o 
  -2   1   1    14249.21    13231.33    118.93 o 
  -1   1   1     5473.95     5280.80     68.87 o 
   0   1   1     1571.18     1572.91     24.08 o 
   1   1   1     5484.17     5281.75     62.29 o 
   2   1   1    14254.62    13234.11    118.41 o 
   3   1   1      573.51      560.02     11.27 o 
   4   1   1     3327.73     3418.62     36.97 o 
   5   1   1      126.32      138.22     10.09 o 
   6   1   1       46.45       41.08      8.60 o 
   7   1   1       18.56        2.58      7.36 o 
   8   1   1       27.74       50.62     10.10 o 
   9   1   1       26.79       19.15     30.91 o 
  -8   2   1      122.79      134.93     12.48 o 
  -7   2   1       52.91       34.19      8.25 o 
  -6   2   1     2072.99     2119.29     28.67 o 
  -5   2   1      706.03      723.39     17.92 o 
  -4   2   1     2397.81     2470.47     28.69 o 
  -3   2   1      758.72      836.37     14.77 o 
  -2   2   1     2450.44     2307.45     26.26 o 
  -1   2   1     9055.39     8364.30     84.51 o 
   0   2   1    19192.85    17709.83    216.18 o 
   1   2   1     9063.32     8357.79    104.07 o 
   2   2   1     2469.19     2355.38     30.08 o 
   3   2   1      768.24      811.81     15.59 o 
   4   2   1     2389.05     2446.34     40.02 o 
   5   2   1      705.32      710.59     19.23 o 
   6   2   1     2075.08     2085.60     28.49 o 
   7   2   1       52.00       44.76      7.82 o 
   8   2   1      123.11      121.87     12.51 o 
  -8   3   1       86.87       76.59     13.71 o 
  -7   3   1        9.79        4.36      7.01 o 
  -6   3   1      125.88      126.63      9.13 o 
  -5   3   1      479.99      490.58     12.85 o 
  -4   3   1      504.09      508.48     11.13 o 
  -3   3   1     1407.03     1488.21     22.87 o 
  -2   3   1     1848.78     1934.03     23.68 o 
  -1   3   1     3689.34     3551.41     41.59 o 
   0   3   1    29927.21    27561.54    306.46 o 
   1   3   1     3700.50     3597.34     40.84 o 
   2   3   1     1846.50     1960.75     23.29 o 
   3   3   1     1408.92     1524.92     21.91 o 
   4   3   1      500.56      490.26     18.36 o 
   5   3   1      483.12      476.99     16.06 o 
   6   3   1      125.64      128.65      9.01 o 
   7   3   1        9.81        8.44      7.31 o 
   8   3   1       87.47       88.92     12.84 o 
  -8   4   1       27.44       18.85      7.68 o 
  -7   4   1       69.19       71.65      9.87 o 
  -6   4   1      487.19      483.63     18.60 o 
  -5   4   1     1307.31     1296.64     21.30 o 
  -4   4   1      770.48      708.41     14.57 o 
  -3   4   1     1117.77     1228.94     18.60 o 
  -2   4   1     1465.60     1493.48     22.44 o 
  -1   4   1      508.93      500.52     15.85 o 
   0   4   1     1403.95     1358.61     18.16 o 
   1   4   1      506.17      524.95     10.57 o 
   2   4   1     1465.44     1459.03     21.30 o 
   3   4   1     1120.39     1236.52     18.92 o 
   4   4   1      769.43      723.42     14.19 o 
   5   4   1     1307.13     1299.40     21.70 o 
   6   4   1      487.86      518.00     17.81 o 
   7   4   1       69.06       64.23      9.19 o 
   8   4   1       28.16       20.75      8.15 o 
  -8   5   1        6.77        1.33      6.98 o 
  -7   5   1       39.42       30.17      9.59 o 
  -6   5   1      221.16      205.71     11.96 o 
  -5   5   1      300.11      321.17     18.14 o 
  -4   5   1       93.90       89.49      6.68 o 
  -3   5   1      295.93      310.60      9.98 o 
  -2   5   1     1542.94     1626.15     31.04 o 
  -1   5   1     1971.91     1957.74     25.21 o 
   0   5   1     1169.13     1324.57     20.61 o 
   1   5   1     1984.56     2016.10     27.06 o 
   2   5   1     1525.39     1679.26     36.85 o 
   3   5   1      294.56      312.74     10.02 o 
   4   5   1       90.79      108.85      7.62 o 
   5   5   1      298.49      316.79     11.21 o 
   6   5   1      225.13      195.66     10.76 o 
   7   5   1       39.24       35.82      7.20 o 
   8   5   1        6.60       -2.79      7.84 o 
  -8   6   1       62.72       70.34     13.50 o 
  -7   6   1      103.05      102.48     10.21 o 
  -6   6   1      403.75      392.92     13.82 o 
  -5   6   1       65.29       66.03      7.96 o 
  -4   6   1      139.21      153.66     11.01 o 
  -3   6   1      700.91      665.31     22.17 o 
  -2   6   1      413.86      448.80     26.57 o 
  -1   6   1      805.18      814.16     23.36 o 
   0   6   1      608.04      656.46     13.11 o 
   1   6   1      807.73      827.41     22.66 o 
   2   6   1      415.17      471.83     20.66 o 
   3   6   1      702.21      702.18     17.92 o 
   4   6   1      139.08      137.47     11.29 o 
   5   6   1       66.56       59.31      7.42 o 
   6   6   1      403.51      421.10     19.72 o 
   7   6   1      104.93      108.03      8.80 o 
   8   6   1       62.40       59.67     14.20 o 
  -7   7   1       28.28       20.41      7.82 o 
  -6   7   1      132.82      134.27     10.46 o 
  -5   7   1        9.83        0.86      5.39 o 
  -4   7   1      289.20      255.69     15.64 o 
  -3   7   1        3.73        4.67      6.14 o 
  -2   7   1      107.22      111.81      8.77 o 
  -1   7   1      394.45      417.73     14.84 o 
   0   7   1      282.21      285.20     11.46 o 
   1   7   1      396.35      405.47     12.08 o 
   2   7   1      105.74      117.56      7.12 o 
   3   7   1        3.89       11.40      5.63 o 
   4   7   1      285.36      249.48     11.97 o 
   5   7   1        9.60       12.40      5.69 o 
   6   7   1      133.91      125.14      9.42 o 
   7   7   1       28.76       20.41      6.94 o 
  -7   8   1       52.07       29.35     10.44 o 
  -6   8   1      157.69      145.31     13.08 o 
  -5   8   1      460.57      460.29     19.28 o 
  -4   8   1      530.71      568.86     18.47 o 
  -3   8   1      388.53      408.66     14.89 o 
  -2   8   1      421.10      465.34     15.15 o 
  -1   8   1      504.02      538.23     17.94 o 
   0   8   1      437.49      463.33     16.09 o 
   1   8   1      505.25      495.01     14.21 o 
   2   8   1      419.36      474.96     19.77 o 
   3   8   1      395.59      396.64     13.05 o 
   4   8   1      530.33      539.86     12.80 o 
   5   8   1      457.89      433.31     22.05 o 
   6   8   1      159.53      181.66     12.57 o 
   7   8   1       53.33       49.74      8.55 o 
  -6   9   1       46.47       39.82     12.31 o 
  -5   9   1      611.83      563.95     17.43 o 
  -4   9   1       97.73       89.61      7.78 o 
  -3   9   1       10.82        6.57      6.28 o 
  -2   9   1      140.03      154.28      9.96 o 
  -1   9   1      215.58      220.53     13.98 o 
   0   9   1      353.18      422.95     18.85 o 
   1   9   1      215.62      220.92     10.87 o 
   2   9   1      143.07      135.63     11.29 o 
   3   9   1       11.01       10.67      6.70 o 
   4   9   1       98.56      102.53      7.38 o 
   5   9   1      609.28      582.63     15.91 o 
   6   9   1       46.90       55.55      8.80 o 
  -6  10   1       14.16       13.87     11.08 o 
  -5  10   1      201.84      212.52     19.00 o 
  -4  10   1      104.01      106.64      8.32 o 
  -3  10   1        1.17       -5.71      6.29 o 
  -2  10   1      201.35      228.65      9.66 o 
  -1  10   1       79.50       71.18      7.38 o 
   0  10   1       63.55       61.83      6.50 o 
   1  10   1       79.89       80.18      7.61 o 
   2  10   1      202.66      218.09     10.26 o 
   3  10   1        1.28       -0.18      6.19 o 
   4  10   1      103.59       99.55     10.29 o 
   5  10   1      201.99      201.21     12.00 o 
   6  10   1       14.15        9.39      9.01 o 
  -5  11   1        4.36        1.12      7.36 o 
  -4  11   1      130.44      150.57     10.37 o 
  -3  11   1      240.92      227.33     10.02 o 
  -2  11   1      331.74      323.76     12.98 o 
  -1  11   1       46.47       27.08      6.50 o 
   0  11   1      880.18      897.65     16.46 o 
   1  11   1       45.03       49.70      6.71 o 
   2  11   1      333.78      346.86     12.66 o 
   3  11   1      242.22      236.65     10.33 o 
   4  11   1      132.21      109.86     10.90 o 
   5  11   1        4.35        4.71      5.69 o 
  -4  12   1      162.40      167.45     24.73 o 
  -3  12   1      179.84      190.33     10.69 o 
  -2  12   1       67.65       86.28      8.26 o 
  -1  12   1      108.73      118.84      8.92 o 
   0  12   1      106.40      108.16      9.09 o 
   1  12   1      107.08      105.06     10.42 o 
   2  12   1       67.07       73.72      8.42 o 
   3  12   1      177.97      181.68     10.04 o 
   4  12   1      162.49      150.62      9.23 o 
  -3  13   1       58.76       62.95     10.43 o 
  -2  13   1       16.98       31.28      7.42 o 
  -1  13   1       28.80       22.65     10.18 o 
   0  13   1       20.11       25.74      8.55 o 
   1  13   1       29.69       37.90     12.94 o 
   2  13   1       17.13       11.31      6.88 o 
   3  13   1       58.49       56.81      8.84 o 
   0   0   2     1059.41     1043.13     14.42 o 
   1   0   2     2581.88     2271.70     27.24 o 
   2   0   2    10593.67    10297.78     93.35 o 
   3   0   2     5668.00     5966.47     51.68 o 
   4   0   2     8951.15     9099.61     81.69 o 
   5   0   2      265.72      255.13     11.40 o 
   6   0   2     1225.39     1264.26     40.95 o 
   7   0   2      502.12      505.63     28.01 o 
   8   0   2      438.66      517.68     27.61 o 
   9   0   2       41.04       60.97     31.19 o 
  -8   1   2       14.40       22.86      9.61 o 
  -7   1   2      497.86      541.23     26.44 o 
  -6   1   2      312.64      329.59     14.05 o 
  -5   1   2     1307.68     1437.23     31.31 o 
  -4   1   2      151.63      140.23      8.44 o 
  -3   1   2      503.84      503.53     12.77 o 
  -2   1   2     1535.73     1511.66     18.12 o 
  -1   1   2      680.31      620.72      7.95 o 
   0   1   2     1698.04     1593.38     17.74 o 
   1   1   2      684.32      627.42     10.23 o 
   2   1   2     1535.87     1495.90     25.16 o 
   3   1   2      505.78      498.71     20.35 o 
   4   1   2      151.30      139.38      9.25 o 
   5   1   2     1312.61     1455.08     34.79 o 
   6   1   2      312.35      291.00     13.75 o 
   7   1   2      493.06      564.51     18.88 o 
   8   1   2       13.86        4.82      8.68 o 
  -8   2   2        4.12        5.54      8.21 o 
  -7   2   2      219.29      222.53     12.62 o 
  -6   2   2      703.36      709.82     19.09 o 
  -5   2   2     1252.30     1274.85     25.50 o 
  -4   2   2      879.12      915.15     18.26 o 
  -3   2   2      385.97      376.02     13.08 o 
  -2   2   2     6444.38     6126.88     58.08 o 
  -1   2   2     4398.75     4290.90     43.57 o 
   0   2   2      311.08      331.25      9.29 o 
   1   2   2     4404.53     4232.17     96.70 o 
   2   2   2     6454.55     6146.23     63.18 o 
   3   2   2      387.72      373.31     11.84 o 
   4   2   2      878.28      914.95     14.26 o 
   5   2   2     1252.39     1303.99     23.02 o 
   6   2   2      702.48      706.19     24.75 o 
   7   2   2      219.85      204.07     11.17 o 
   8   2   2        3.85       -6.44      8.08 o 
  -8   3   2       13.17       23.45      9.97 o 
  -7   3   2       97.81       94.42     10.97 o 
  -6   3   2       55.49       60.98     10.00 o 
  -5   3   2      243.46      263.66      9.73 o 
  -4   3   2      363.07      373.59     11.89 o 
  -3   3   2      598.29      631.53     13.77 o 
  -2   3   2      720.04      671.89     13.39 o 
  -1   3   2    12012.54    11245.27    158.29 o 
   0   3   2      810.34      828.30     13.05 o 
   1   3   2    11974.17    11279.69    119.60 o 
   2   3   2      714.91      665.62     11.48 o 
   3   3   2      599.95      620.45     15.81 o 
   4   3   2      367.71      384.88     10.91 o 
   5   3   2      245.78      249.08     10.09 o 
   6   3   2       56.08       45.40      7.26 o 
   7   3   2       97.78       85.82      8.10 o 
   8   3   2       12.63       15.36      7.59 o 
  -8   4   2      139.91      130.92     12.81 o 
  -7   4   2      238.74      246.69     17.51 o 
  -6   4   2      113.03      114.41      7.88 o 
  -5   4   2      200.16      202.65      9.42 o 
  -4   4   2     1348.57     1356.86     23.10 o 
  -3   4   2      106.34      102.68      5.35 o 
  -2   4   2     1464.47     1534.95     24.50 o 
  -1   4   2     4254.73     4396.08     50.62 o 
   0   4   2      605.56      587.98     10.81 o 
   1   4   2     4253.85     4343.81     49.21 o 
   2   4   2     1453.83     1459.40     23.08 o 
   3   4   2      105.94       96.49      7.06 o 
   4   4   2     1343.45     1319.51     20.16 o 
   5   4   2      199.09      199.00      9.19 o 
   6   4   2      113.09      108.27      8.38 o 
   7   4   2      239.83      262.99     12.47 o 
   8   4   2      142.64      187.12     13.53 o 
  -8   5   2       24.43       19.80      7.44 o 
  -7   5   2       46.12       44.36      9.58 o 
  -6   5   2      808.89      769.66     17.73 o 
  -5   5   2      212.21      183.45     11.39 o 
  -4   5   2      169.00      175.67      8.22 o 
  -3   5   2     1084.59     1140.06     19.25 o 
  -2   5   2      337.74      397.25     11.14 o 
  -1   5   2      828.14      808.44     15.68 o 
   0   5   2      161.64      168.84      8.54 o 
   1   5   2      828.89      814.31     16.27 o 
   2   5   2      335.95      396.75     13.85 o 
   3   5   2     1082.44     1135.47     18.92 o 
   4   5   2      166.54      165.67      9.40 o 
   5   5   2      210.29      218.79     11.46 o 
   6   5   2      813.99      789.25     21.02 o 
   7   5   2       46.61       57.04      7.76 o 
   8   5   2       24.03       10.37      8.49 o 
  -8   6   2       41.74       29.65      7.51 o 
  -7   6   2       58.98       61.00      9.33 o 
  -6   6   2      114.80      151.13      9.70 o 
  -5   6   2      445.58      451.64     15.89 o 
  -4   6   2       15.11       19.57      6.32 o 
  -3   6   2     1238.74     1315.54     23.83 o 
  -2   6   2     1194.70     1155.53     24.92 o 
  -1   6   2     1330.95     1335.98     29.31 o 
   0   6   2      297.88      244.63     12.50 o 
   1   6   2     1321.19     1288.77     21.10 o 
   2   6   2     1199.98     1161.35     20.41 o 
   3   6   2     1242.46     1319.80     23.14 o 
   4   6   2       15.62       10.59      5.31 o 
   5   6   2      448.34      437.46     12.69 o 
   6   6   2      115.92      126.42     11.58 o 
   7   6   2       59.17       60.92      7.91 o 
   8   6   2       41.08       29.19      9.63 o 
  -7   7   2       92.98       89.22     10.74 o 
  -6   7   2       15.62       11.49      8.44 o 
  -5   7   2        9.98       -2.02      5.88 o 
  -4   7   2      260.65      236.28     11.34 o 
  -3   7   2       22.52       14.33      6.45 o 
  -2   7   2      108.42      120.72      8.23 o 
  -1   7   2       74.82       92.95      8.88 o 
   0   7   2        9.56       16.60      5.39 o 
   1   7   2       72.96       76.74      6.34 o 
   2   7   2      112.06      122.20      7.65 o 
   3   7   2       23.69       14.29      5.71 o 
   4   7   2      256.71      241.12     10.23 o 
   5   7   2        9.72       14.76      5.96 o 
   6   7   2       15.08       11.29      7.11 o 
   7   7   2       92.61       90.08     10.53 o 
  -7   8   2       41.26       37.49     10.70 o 
  -6   8   2      239.61      226.35     14.89 o 
  -5   8   2       31.75       32.74      6.99 o 
  -4   8   2       63.25       41.55      6.34 o 
  -3   8   2      259.75      261.06     11.83 o 
  -2   8   2      193.57      193.80     14.61 o 
  -1   8   2       66.13       52.96      6.48 o 
   0   8   2       24.06       15.80      5.66 o 
   1   8   2       66.04       52.31      6.86 o 
   2   8   2      193.35      205.50      9.93 o 
   3   8   2      258.19      253.51     11.67 o 
   4   8   2       63.20       51.83      7.15 o 
   5   8   2       31.03       28.51      6.33 o 
   6   8   2      239.60      264.50     19.20 o 
   7   8   2       40.34       42.05      6.91 o 
  -6   9   2        4.48       -7.13      7.13 o 
  -5   9   2      390.15      375.29     18.80 o 
  -4   9   2       14.13       15.27      6.20 o 
  -3   9   2       17.84       20.68      6.94 o 
  -2   9   2      190.39      203.88     10.68 o 
  -1   9   2      105.29      102.99      7.61 o 
   0   9   2       34.43       27.21      7.85 o 
   1   9   2      105.06      102.46      8.47 o 
   2   9   2      191.63      196.98     12.11 o 
   3   9   2       18.16       24.18      8.30 o 
   4   9   2       14.33       12.52      6.42 o 
   5   9   2      391.26      393.71     14.46 o 
   6   9   2        4.84       10.59      7.49 o 
  -6  10   2       32.34       25.56     11.26 o 
  -5  10   2       89.91       96.71      8.94 o 
  -4  10   2       37.69       44.55      8.07 o 
  -3  10   2      180.75      180.05      9.26 o 
  -2  10   2      266.63      250.57      9.97 o 
  -1  10   2      423.43      417.03     11.88 o 
   0  10   2      644.77      648.07     24.00 o 
   1  10   2      422.85      417.14     11.48 o 
   2  10   2      267.40      251.30     10.58 o 
   3  10   2      181.20      181.29     10.77 o 
   4  10   2       38.04       46.93      7.23 o 
   5  10   2       88.83      103.94      9.71 o 
   6  10   2       32.80       41.08      9.18 o 
  -5  11   2       96.93      101.83     18.60 o 
  -4  11   2      349.18      345.82     18.49 o 
  -3  11   2      104.95       91.30     11.98 o 
  -2  11   2       54.24       44.16      6.68 o 
  -1  11   2      183.17      183.41      9.80 o 
   0  11   2        3.14        0.01      6.20 o 
   1  11   2      186.98      178.53      8.53 o 
   2  11   2       53.58       42.85     10.70 o 
   3  11   2      105.47       95.82     10.66 o 
   4  11   2      349.86      372.28     16.18 o 
   5  11   2       97.33       83.62      8.65 o 
  -4  12   2       14.31       13.88      5.89 o 
  -3  12   2       22.91       25.74      5.63 o 
  -2  12   2       41.80       32.14      6.82 o 
  -1  12   2      348.59      356.75     16.46 o 
   0  12   2      223.86      254.22     11.56 o 
   1  12   2      350.08      339.62     14.28 o 
   2  12   2       41.34       51.70      8.00 o 
   3  12   2       23.27       20.65      6.76 o 
   4  12   2       15.05       16.17      6.04 o 
  -3  13   2      383.61      366.23     30.53 o 
  -2  13   2       24.55       20.02      7.65 o 
  -1  13   2       66.58       60.73      8.77 o 
   0  13   2      211.29      236.39     20.67 o 
   1  13   2       67.99       80.16     11.82 o 
   2  13   2       25.81       21.45      7.04 o 
   3  13   2      380.48      387.56     39.82 o 
   1   0   3     1894.26     1645.57     19.05 o 
   2   0   3     2078.73     2031.43     23.81 o 
   3   0   3      721.56      714.06     15.38 o 
   4   0   3     1875.60     1885.98     37.17 o 
   5   0   3     1286.83     1267.33     24.76 o 
   6   0   3       40.53       41.00      6.83 o 
   7   0   3      272.22      259.08     19.84 o 
   8   0   3       35.67       61.86     14.05 o 
  -8   1   3      152.36      178.53     14.41 o 
  -7   1   3      218.71      214.41     12.87 o 
  -6   1   3       90.01       83.60      8.62 o 
  -5   1   3      919.95      917.90     19.14 o 
  -4   1   3      168.57      165.42      9.90 o 
  -3   1   3     3971.76     3954.26     46.85 o 
  -2   1   3     2363.97     2257.69     27.24 o 
  -1   1   3     5804.97     5411.51     52.93 o 
   0   1   3     1484.12     1481.49     19.04 o 
   1   1   3     5794.86     5360.28     68.39 o 
   2   1   3     2363.72     2247.85     25.69 o 
   3   1   3     3977.51     3973.10     46.47 o 
   4   1   3      165.87      156.83      8.62 o 
   5   1   3      924.20      909.11     18.40 o 
   6   1   3       89.02       94.28      8.32 o 
   7   1   3      221.06      178.59     16.79 o 
   8   1   3      150.45      179.62     14.04 o 
  -8   2   3      160.46      150.07     12.99 o 
  -7   2   3      116.53      158.23     11.09 o 
  -6   2   3      397.75      383.80     12.40 o 
  -5   2   3       20.45       36.38      6.40 o 
  -4   2   3      250.10      252.92     10.24 o 
  -3   2   3     2391.79     2556.18     33.09 o 
  -2   2   3     1323.67     1264.83     26.35 o 
  -1   2   3     4666.31     4227.47     43.52 o 
   0   2   3     1160.42     1204.71     17.57 o 
   1   2   3     4683.60     4243.19     57.11 o 
   2   2   3     1326.68     1273.31     24.53 o 
   3   2   3     2395.63     2547.63     38.93 o 
   4   2   3      250.62      257.93      8.32 o 
   5   2   3       19.23       31.42      5.47 o 
   6   2   3      395.68      410.49     14.99 o 
   7   2   3      117.04      125.47      9.17 o 
   8   2   3      161.81      177.88     13.69 o 
  -8   3   3       21.85       14.04      8.73 o 
  -7   3   3       35.81       36.28      8.27 o 
  -6   3   3      498.01      490.17     18.52 o 
  -5   3   3       56.11       57.94      5.88 o 
  -4   3   3       28.24       27.55      5.01 o 
  -3   3   3      724.81      719.40     12.77 o 
  -2   3   3     1377.92     1414.22     19.99 o 
  -1   3   3     4215.08     4049.79     42.77 o 
   0   3   3     2171.78     2189.32     42.03 o 
   1   3   3     4217.89     3978.60     47.13 o 
   2   3   3     1378.70     1456.96     18.02 o 
   3   3   3      723.99      722.06     13.97 o 
   4   3   3       27.93       34.38      5.51 o 
   5   3   3       57.02       51.02      5.48 o 
   6   3   3      504.27      483.21     21.44 o 
   7   3   3       36.35       51.86      7.06 o 
   8   3   3       21.63       23.31      7.41 o 
  -8   4   3       23.48       10.15      7.55 o 
  -7   4   3      125.11      125.62     13.23 o 
  -6   4   3       16.22        9.33      6.31 o 
  -5   4   3     1207.42     1175.32     21.28 o 
  -4   4   3       71.79       52.61      5.60 o 
  -3   4   3      142.02      135.64      5.88 o 
  -2   4   3      112.89      106.20      7.82 o 
  -1   4   3     2081.92     2094.86     23.73 o 
   0   4   3      117.34       88.41      5.47 o 
   1   4   3     2086.25     2117.47     30.51 o 
   2   4   3      116.72      121.72     11.02 o 
   3   4   3      141.99      142.84      7.02 o 
   4   4   3       73.76       59.11      5.58 o 
   5   4   3     1206.47     1153.10     21.70 o 
   6   4   3       16.02       19.46      5.96 o 
   7   4   3      124.81      136.39     13.62 o 
   8   4   3       23.37       18.32      7.66 o 
  -8   5   3       56.71       49.60      8.04 o 
  -7   5   3      130.21      125.87     11.55 o 
  -6   5   3      101.26      111.31      9.81 o 
  -5   5   3      401.38      363.40     16.69 o 
  -4   5   3       14.70       11.70      6.49 o 
  -3   5   3      375.67      372.91     14.84 o 
  -2   5   3      296.91      325.49     11.02 o 
  -1   5   3      991.46      970.80     16.64 o 
   0   5   3        8.82        9.84      5.06 o 
   1   5   3      985.46      974.97     16.84 o 
   2   5   3      296.14      316.96      9.98 o 
   3   5   3      378.54      410.69     12.21 o 
   4   5   3       15.14        7.84      5.35 o 
   5   5   3      399.64      376.34     11.91 o 
   6   5   3      101.09      108.89      8.22 o 
   7   5   3      132.50      146.34     12.54 o 
   8   5   3       57.20       55.26     10.98 o 
  -8   6   3       17.02       14.72      6.93 o 
  -7   6   3      236.05      219.00     14.91 o 
  -6   6   3      111.09      103.08      8.99 o 
  -5   6   3      822.66      884.94     27.19 o 
  -4   6   3       73.07       76.61      7.79 o 
  -3   6   3      320.94      310.29     12.36 o 
  -2   6   3     1824.88     1799.44     27.40 o 
  -1   6   3      191.39      200.11      8.86 o 
   0   6   3     1141.12     1124.74     19.55 o 
   1   6   3      194.55      195.41      8.86 o 
   2   6   3     1819.94     1773.39     27.39 o 
   3   6   3      324.81      281.19     11.54 o 
   4   6   3       71.66       76.31      7.67 o 
   5   6   3      823.06      833.36     26.82 o 
   6   6   3      110.19       99.52      9.67 o 
   7   6   3      235.74      272.19     12.21 o 
   8   6   3       16.70       19.31      7.01 o 
  -7   7   3       41.53       36.52      8.07 o 
  -6   7   3      113.75      101.78     10.82 o 
  -5   7   3       38.95       43.81      6.68 o 
  -4   7   3      479.61      493.57     20.85 o 
  -3   7   3      102.77       97.90      8.22 o 
  -2   7   3      813.00      790.36     15.92 o 
  -1   7   3       35.75       38.16      5.63 o 
   0   7   3      132.90      145.25     10.41 o 
   1   7   3       35.40       35.22      5.29 o 
   2   7   3      805.05      777.29     15.40 o 
   3   7   3      102.59      114.97      7.50 o 
   4   7   3      479.08      507.00     13.92 o 
   5   7   3       38.72       26.60      6.27 o 
   6   7   3      113.05      118.66     11.88 o 
   7   7   3       40.36       24.38      7.82 o 
  -7   8   3      100.03       91.21     13.48 o 
  -6   8   3       25.17       30.89      9.92 o 
  -5   8   3       68.17       78.86      8.61 o 
  -4   8   3       17.09       28.02      6.59 o 
  -3   8   3      481.31      499.15     15.30 o 
  -2   8   3       62.19       59.23      7.22 o 
  -1   8   3      986.63      996.44     18.07 o 
   0   8   3       26.68       34.59      6.33 o 
   1   8   3      986.77      994.37     17.74 o 
   2   8   3       60.89       48.92      7.21 o 
   3   8   3      477.61      480.45     15.15 o 
   4   8   3       18.36       22.08      6.41 o 
   5   8   3       67.46       62.64      7.85 o 
   6   8   3       26.08        9.53     11.00 o 
   7   8   3      100.06      102.01      8.11 o 
  -6   9   3       22.81       19.38      7.70 o 
  -5   9   3      192.36      196.73     13.04 o 
  -4   9   3        8.25        6.16      6.38 o 
  -3   9   3      127.09      137.39     10.09 o 
  -2   9   3      105.28      105.22      8.58 o 
  -1   9   3       23.76       28.35      7.15 o 
   0   9   3        0.04       -3.11      6.36 o 
   1   9   3       23.94       15.67      8.62 o 
   2   9   3      106.51      100.30      9.98 o 
   3   9   3      125.61      125.77      7.96 o 
   4   9   3        8.26       -1.31      6.33 o 
   5   9   3      192.43      190.12     14.44 o 
   6   9   3       23.08       28.52      8.29 o 
  -6  10   3        4.49        5.34      8.09 o 
  -5  10   3      211.48      185.19     10.12 o 
  -4  10   3      313.53      321.33     14.17 o 
  -3  10   3       51.35       65.56      7.12 o 
  -2  10   3      186.80      199.83      8.86 o 
  -1  10   3      115.58      121.37      8.34 o 
   0  10   3      178.65      202.04      9.67 o 
   1  10   3      117.03      114.07      7.68 o 
   2  10   3      186.07      205.85     10.29 o 
   3  10   3       52.15       62.46      8.31 o 
   4  10   3      313.51      310.14     12.89 o 
   5  10   3      210.97      186.93     11.82 o 
   6  10   3        4.58       14.20      7.95 o 
  -5  11   3      156.80      188.26     14.40 o 
  -4  11   3       27.60       38.26      7.56 o 
  -3  11   3      347.18      338.83     12.49 o 
  -2  11   3      141.90      119.66      9.17 o 
  -1  11   3      453.53      433.56     17.28 o 
   0  11   3      190.00      196.78     11.91 o 
   1  11   3      456.38      433.34     16.21 o 
   2  11   3      142.27      142.37      9.26 o 
   3  11   3      345.50      340.64     11.95 o 
   4  11   3       27.80       29.61      8.24 o 
   5  11   3      156.67      165.58     14.78 o 
  -4  12   3       52.06       56.07      6.84 o 
  -3  12   3      153.42      173.64     12.26 o 
  -2  12   3        6.98        4.26      6.34 o 
  -1  12   3       46.68       42.09      7.32 o 
   0  12   3       28.66       35.32      8.15 o 
   1  12   3       46.98       38.94      7.29 o 
   2  12   3        7.15       10.27      8.45 o 
   3  12   3      153.61      144.97      9.64 o 
   4  12   3       51.00       48.37      6.90 o 
  -3  13   3       30.26       29.04      6.51 o 
  -2  13   3       60.26       66.73      9.17 o 
  -1  13   3       22.57       12.15      7.38 o 
   0  13   3      125.44      106.84     14.59 o 
   1  13   3       22.77       33.37     10.24 o 
   2  13   3       60.74       67.40      9.40 o 
   3  13   3       29.81       12.80      7.31 o 
   0   0   4      316.35      300.13      9.28 o 
   1   0   4    10444.65     9465.63    118.16 o 
   2   0   4     5527.77     5346.52     95.78 o 
   3   0   4       85.99       63.45      6.30 o 
   4   0   4        1.34        3.22      3.99 o 
   5   0   4     1692.08     1650.12     29.77 o 
   6   0   4      813.05      815.23     23.10 o 
   7   0   4      118.12      157.12     13.48 o 
   8   0   4       63.11       60.40     11.69 o 
  -8   1   4        3.07        9.41      8.71 o 
  -7   1   4      501.18      513.89     42.64 o 
  -6   1   4      239.49      254.38     12.74 o 
  -5   1   4      741.30      759.22     19.71 o 
  -4   1   4      628.84      686.71     11.98 o 
  -3   1   4     2609.13     2421.11     29.13 o 
  -2   1   4      399.10      379.69      7.43 o 
  -1   1   4     4756.84     4385.54     51.86 o 
   0   1   4        0.77        2.29      1.76 o 
   1   1   4     4754.88     4381.93     46.55 o 
   2   1   4      399.15      392.48      7.94 o 
   3   1   4     2610.20     2464.21     33.22 o 
   4   1   4      629.95      710.94     14.28 o 
   5   1   4      742.21      731.11     18.61 o 
   6   1   4      239.39      265.52     11.83 o 
   7   1   4      504.13      547.60     33.48 o 
   8   1   4        2.90        2.45      8.61 o 
  -8   2   4       90.99       88.27     12.57 o 
  -7   2   4      334.41      333.47     15.20 o 
  -6   2   4      702.47      658.51     17.64 o 
  -5   2   4      441.52      475.29     14.69 o 
  -4   2   4      402.17      424.83     13.05 o 
  -3   2   4       43.50       37.53      4.76 o 
  -2   2   4      179.66      200.10      6.73 o 
  -1   2   4     3415.86     3096.22     40.29 o 
   0   2   4     4836.94     4818.41     52.04 o 
   1   2   4     3416.93     3139.59     39.21 o 
   2   2   4      180.65      221.43      7.36 o 
   3   2   4       43.25       48.11      4.30 o 
   4   2   4      400.56      403.89     10.87 o 
   5   2   4      442.26      461.48     12.52 o 
   6   2   4      706.76      692.45     22.16 o 
   7   2   4      334.68      311.01     21.49 o 
   8   2   4       91.82       89.95     11.30 o 
  -8   3   4      111.84       95.43     15.15 o 
  -7   3   4       39.35       41.32      7.92 o 
  -6   3   4       31.10       33.06      6.74 o 
  -5   3   4       33.15       41.63      7.00 o 
  -4   3   4      733.10      762.14     16.71 o 
  -3   3   4      696.00      752.20     14.39 o 
  -2   3   4      170.01      214.14      7.57 o 
  -1   3   4     3478.71     3171.40     48.58 o 
   0   3   4     3768.16     3671.27     37.00 o 
   1   3   4     3467.43     3222.48     45.87 o 
   2   3   4      172.68      217.99      8.76 o 
   3   3   4      696.93      760.72     12.66 o 
   4   3   4      730.76      721.73     22.39 o 
   5   3   4       33.81       36.69      5.48 o 
   6   3   4       31.18       33.20      7.14 o 
   7   3   4       39.64       36.43      6.89 o 
   8   3   4      113.08      117.49     12.13 o 
  -8   4   4       33.55       10.58      7.61 o 
  -7   4   4       54.47       58.10      9.44 o 
  -6   4   4       94.55       96.58      7.26 o 
  -5   4   4      204.10      197.25      9.19 o 
  -4   4   4      758.61      729.21     16.80 o 
  -3   4   4      336.15      351.84      8.10 o 
  -2   4   4      901.26      953.22     22.18 o 
  -1   4   4     4069.01     3812.76     64.59 o 
   0   4   4      241.10      267.56      8.72 o 
   1   4   4     4065.06     3856.76     58.99 o 
   2   4   4      901.30      944.91     19.31 o 
   3   4   4      335.46      372.27     10.81 o 
   4   4   4      760.61      723.39     17.80 o 
   5   4   4      201.43      179.88      8.06 o 
   6   4   4       94.80       90.68      8.65 o 
   7   4   4       54.49       77.12      9.46 o 
   8   4   4       33.82       32.15      7.98 o 
  -8   5   4       11.88       15.40      6.89 o 
  -7   5   4      114.63      112.15     11.27 o 
  -6   5   4      143.81      154.32     14.16 o 
  -5   5   4      186.83      192.27     14.11 o 
  -4   5   4       79.29       79.31      7.36 o 
  -3   5   4      386.70      423.67     14.22 o 
  -2   5   4      823.94      819.37     23.72 o 
  -1   5   4      872.85      943.60     20.15 o 
   0   5   4     1337.63     1268.10     27.77 o 
   1   5   4      873.82      937.51     23.21 o 
   2   5   4      829.21      790.59     14.27 o 
   3   5   4      388.85      424.11     12.55 o 
   4   5   4       78.49       84.39      6.40 o 
   5   5   4      187.00      180.77      9.15 o 
   6   5   4      140.41      161.88      9.35 o 
   7   5   4      113.45      116.06     10.98 o 
   8   5   4       12.37       27.61     11.50 o 
  -8   6   4       12.26       14.27      6.74 o 
  -7   6   4      136.91      149.33     13.79 o 
  -6   6   4      325.73      330.69     13.93 o 
  -5   6   4       93.59       88.43      8.65 o 
  -4   6   4      232.24      231.60     12.14 o 
  -3   6   4      126.07      117.38      8.89 o 
  -2   6   4      318.49      344.36     14.69 o 
  -1   6   4     2222.26     2352.11     32.42 o 
   0   6   4      101.46      102.58      6.80 o 
   1   6   4     2227.87     2353.61     32.46 o 
   2   6   4      318.62      347.61     21.14 o 
   3   6   4      127.77      127.41      7.59 o 
   4   6   4      229.51      251.13     10.75 o 
   5   6   4       95.25      101.04      7.56 o 
   6   6   4      327.71      350.73     22.99 o 
   7   6   4      138.28      143.76      9.98 o 
   8   6   4       12.07        8.00      7.52 o 
  -7   7   4       39.22       33.34      9.47 o 
  -6   7   4      172.59      165.21     11.96 o 
  -5   7   4      337.14      321.69     11.11 o 
  -4   7   4       33.13       23.48      8.33 o 
  -3   7   4      409.10      436.18     15.51 o 
  -2   7   4      221.20      226.48      9.60 o 
  -1   7   4      465.21      483.17     13.48 o 
   0   7   4      431.01      425.49     11.89 o 
   1   7   4      468.11      480.29     13.63 o 
   2   7   4      222.06      261.62      9.72 o 
   3   7   4      411.20      406.00     14.55 o 
   4   7   4       32.67       27.17      6.26 o 
   5   7   4      337.82      332.02     14.47 o 
   6   7   4      171.71      151.04     12.22 o 
   7   7   4       40.38       24.22      6.96 o 
  -7   8   4       85.68       98.48     11.14 o 
  -6   8   4       29.82       25.81      8.46 o 
  -5   8   4      117.97      107.38      9.74 o 
  -4   8   4      406.90      421.25     17.58 o 
  -3   8   4      488.32      490.96     15.01 o 
  -2   8   4      292.13      304.39     11.91 o 
  -1   8   4      366.92      390.90     12.04 o 
   0   8   4      177.36      150.42      8.33 o 
   1   8   4      368.97      373.23     11.46 o 
   2   8   4      291.76      347.00     12.42 o 
   3   8   4      485.70      485.97     15.92 o 
   4   8   4      410.75      394.99     14.15 o 
   5   8   4      120.90      109.89      8.51 o 
   6   8   4       29.46       28.53      7.76 o 
   7   8   4       86.36       87.70      8.27 o 
  -6   9   4        6.30       -6.95      6.95 o 
  -5   9   4      128.82      111.27      8.72 o 
  -4   9   4      246.35      275.11     10.85 o 
  -3   9   4       52.22       51.37      7.07 o 
  -2   9   4      176.56      174.76      9.77 o 
  -1   9   4      295.36      282.59     10.80 o 
   0   9   4       13.19       15.73      6.09 o 
   1   9   4      296.45      305.43     12.68 o 
   2   9   4      178.56      189.65     11.90 o 
   3   9   4       52.37       43.61      7.18 o 
   4   9   4      245.27      261.58     13.27 o 
   5   9   4      127.80      113.38      9.34 o 
   6   9   4        6.51        0.99      7.48 o 
  -6  10   4        5.20       12.91      8.42 o 
  -5  10   4      211.70      200.82     13.79 o 
  -4  10   4       40.12       51.37      9.77 o 
  -3  10   4      282.14      299.17     10.85 o 
  -2  10   4       17.38       16.09      6.39 o 
  -1  10   4      199.97      199.39      9.05 o 
   0  10   4       40.67       37.71      6.85 o 
   1  10   4      199.91      189.01      8.51 o 
   2  10   4       18.26       17.06      6.72 o 
   3  10   4      284.49      310.44     13.61 o 
   4  10   4       40.93       42.41      7.35 o 
   5  10   4      212.11      224.70     24.82 o 
   6  10   4        5.34        2.12      7.44 o 
  -5  11   4       29.14       32.52      7.79 o 
  -4  11   4       23.92       23.68      6.08 o 
  -3  11   4       70.23       69.46      7.37 o 
  -2  11   4       14.83       15.25      6.44 o 
  -1  11   4       92.76       90.30      8.25 o 
   0  11   4       22.66       24.29      8.13 o 
   1  11   4       92.90       96.42      8.27 o 
   2  11   4       14.95       16.93      6.81 o 
   3  11   4       71.22       73.35      8.80 o 
   4  11   4       23.22       17.45      6.02 o 
   5  11   4       29.00       27.76      8.23 o 
  -4  12   4      210.91      173.04     14.73 o 
  -3  12   4       43.71       41.06      6.13 o 
  -2  12   4      218.74      224.08     14.12 o 
  -1  12   4        4.85       -6.57      6.57 o 
   0  12   4        6.09       10.27      7.40 o 
   1  12   4        4.86        2.08      6.77 o 
   2  12   4      218.29      251.74     12.27 o 
   3  12   4       44.44       38.78      8.21 o 
   4  12   4      209.58      203.89     12.80 o 
  -3  13   4       21.10       21.86      6.41 o 
  -2  13   4      115.75      105.50      7.97 o 
  -1  13   4       73.44       66.12      8.51 o 
   0  13   4       48.51       44.52     11.40 o 
   1  13   4       72.32       74.31     10.85 o 
   2  13   4      113.51       88.18     11.09 o 
   3  13   4       21.76       20.21     11.11 o 
   1   0   5      982.66      875.94     16.25 o 
   2   0   5     1522.71     1323.92     18.14 o 
   3   0   5     1746.29     1812.94     23.70 o 
   4   0   5      783.74      812.43     15.41 o 
   5   0   5       26.78       30.50      5.45 o 
   6   0   5      925.31      906.78     33.99 o 
   7   0   5       58.75       71.71      9.34 o 
   8   0   5      340.73      345.06     19.95 o 
  -8   1   5        1.74       -8.30     10.79 o 
  -7   1   5      242.52      239.51     16.21 o 
  -6   1   5       97.63       85.58      7.97 o 
  -5   1   5      133.26      121.19      9.48 o 
  -4   1   5      906.51      917.58     15.14 o 
  -3   1   5     1223.42     1217.42     23.80 o 
  -2   1   5      341.76      351.99      7.36 o 
  -1   1   5      429.20      417.26      9.69 o 
   0   1   5      723.91      622.83      9.72 o 
   1   1   5      429.05      415.52      7.26 o 
   2   1   5      346.13      354.66     10.64 o 
   3   1   5     1230.58     1267.41     29.21 o 
   4   1   5      904.16      945.35     19.57 o 
   5   1   5      132.64      134.22      6.78 o 
   6   1   5      100.35       86.78     12.46 o 
   7   1   5      243.20      234.48     19.59 o 
   8   1   5        1.68       -1.66      8.71 o 
  -8   2   5      171.62      185.44     13.58 o 
  -7   2   5      217.37      223.69     13.66 o 
  -6   2   5      316.81      313.02     16.33 o 
  -5   2   5       39.28       44.33      7.22 o 
  -4   2   5     1404.04     1434.48     22.24 o 
  -3   2   5     1722.26     1812.61     28.22 o 
  -2   2   5     2799.23     2533.57     26.26 o 
  -1   2   5     3308.93     3063.16     37.14 o 
   0   2   5        6.66        1.48      3.94 o 
   1   2   5     3313.01     3019.85     36.09 o 
   2   2   5     2792.21     2557.71     31.71 o 
   3   2   5     1709.80     1800.60     27.76 o 
   4   2   5     1408.94     1492.86     25.20 o 
   5   2   5       40.37       34.79      5.09 o 
   6   2   5      313.22      298.92     27.86 o 
   7   2   5      219.39      221.25     12.26 o 
   8   2   5      170.68      181.00     19.03 o 
  -8   3   5       51.01       46.83      9.26 o 
  -7   3   5      181.38      204.51     13.82 o 
  -6   3   5       80.69       90.79      8.57 o 
  -5   3   5      389.89      397.77     13.50 o 
  -4   3   5      144.60      142.60      7.46 o 
  -3   3   5     1311.44     1281.80     20.39 o 
  -2   3   5      919.98      889.28     15.82 o 
  -1   3   5      871.21      866.63     14.22 o 
   0   3   5     4649.59     4463.81     44.49 o 
   1   3   5      876.94      869.51     12.69 o 
   2   3   5      920.02      874.13     15.40 o 
   3   3   5     1312.53     1261.24     17.69 o 
   4   3   5      144.50      143.74     10.91 o 
   5   3   5      393.05      372.33     11.55 o 
   6   3   5       79.01       79.15      8.21 o 
   7   3   5      180.15      201.25     14.53 o 
   8   3   5       50.73       54.15      8.27 o 
  -8   4   5       44.84       39.23      8.20 o 
  -7   4   5      127.86      116.37     13.13 o 
  -6   4   5       16.76       13.71      6.41 o 
  -5   4   5      111.78      108.92      9.87 o 
  -4   4   5      270.98      278.92     14.34 o 
  -3   4   5     1101.82     1106.59     17.94 o 
  -2   4   5      791.72      870.81     18.07 o 
  -1   4   5      476.37      499.47     11.91 o 
   0   4   5      862.23      855.49     17.34 o 
   1   4   5      475.51      465.63     10.29 o 
   2   4   5      785.64      861.88     15.13 o 
   3   4   5     1101.38     1096.39     22.05 o 
   4   4   5      271.18      248.88     13.85 o 
   5   4   5      108.52      105.40      6.93 o 
   6   4   5       16.39       14.29      5.89 o 
   7   4   5      125.17      136.21     11.62 o 
   8   4   5       45.20       40.80      8.77 o 
  -8   5   5       19.87       10.20      6.66 o 
  -7   5   5      115.96      114.57     10.24 o 
  -6   5   5       26.71       29.00      7.01 o 
  -5   5   5       46.32       42.04      7.60 o 
  -4   5   5      293.46      302.48     11.71 o 
  -3   5   5      314.78      306.72      9.64 o 
  -2   5   5     1045.83     1038.55     16.81 o 
  -1   5   5      549.08      572.48     16.82 o 
   0   5   5      605.36      659.76     14.80 o 
   1   5   5      544.45      579.57     12.88 o 
   2   5   5     1045.55     1040.33     21.15 o 
   3   5   5      320.32      309.01     10.10 o 
   4   5   5      293.68      277.90     12.31 o 
   5   5   5       45.84       31.86      8.55 o 
   6   5   5       26.09       24.66      5.83 o 
   7   5   5      116.01      116.42     11.60 o 
   8   5   5       20.17       29.90     17.91 o 
  -8   6   5       30.39       46.32     15.42 o 
  -7   6   5      170.50      164.14     13.21 o 
  -6   6   5       31.63       20.00      7.73 o 
  -5   6   5        1.27        8.20      7.68 o 
  -4   6   5      172.78      168.24     10.38 o 
  -3   6   5      162.26      172.34     10.15 o 
  -2   6   5     1324.81     1322.22     20.85 o 
  -1   6   5     2736.71     2754.22     39.81 o 
   0   6   5      469.20      491.65     12.96 o 
   1   6   5     2731.14     2801.79     40.83 o 
   2   6   5     1318.93     1359.82     22.86 o 
   3   6   5      163.10      173.01      8.22 o 
   4   6   5      172.10      155.86      8.72 o 
   5   6   5        1.36        1.81      5.42 o 
   6   6   5       32.52       34.92      6.66 o 
   7   6   5      171.67      202.95     11.39 o 
   8   6   5       30.50       29.27     10.11 o 
  -7   7   5       16.56       10.67      9.65 o 
  -6   7   5       65.52       63.07      9.79 o 
  -5   7   5       70.88       57.46      7.95 o 
  -4   7   5      133.17      152.98     10.29 o 
  -3   7   5      109.91      124.57      9.47 o 
  -2   7   5      979.19      966.64     17.65 o 
  -1   7   5      416.86      450.81     13.94 o 
   0   7   5      511.97      497.80     12.61 o 
   1   7   5      414.04      409.34     16.16 o 
   2   7   5      986.96      979.60     16.34 o 
   3   7   5      113.60      140.59      9.95 o 
   4   7   5      132.50      124.77     11.40 o 
   5   7   5       71.06       71.25      6.99 o 
   6   7   5       67.09       73.90      9.30 o 
   7   7   5       16.62       16.47      6.70 o 
  -7   8   5      144.94      146.45     13.78 o 
  -6   8   5       48.73       37.94     10.32 o 
  -5   8   5      186.44      181.56     11.60 o 
  -4   8   5      244.15      239.43     10.30 o 
  -3   8   5      365.39      321.92     16.63 o 
  -2   8   5      127.25      130.41      9.26 o 
  -1   8   5      547.49      590.66     22.49 o 
   0   8   5      323.96      321.51     10.80 o 
   1   8   5      546.23      587.91     23.27 o 
   2   8   5      128.91      132.78      8.26 o 
   3   8   5      367.65      355.16     12.88 o 
   4   8   5      242.81      253.19     10.99 o 
   5   8   5      188.23      209.75     12.98 o 
   6   8   5       48.81       51.96      7.01 o 
   7   8   5      145.36      158.24      9.70 o 
  -6   9   5       24.94       29.42     10.77 o 
  -5   9   5       49.51       39.18      9.42 o 
  -4   9   5      225.03      227.78     11.58 o 
  -3   9   5       71.33       74.33      7.05 o 
  -2   9   5       52.70       47.06      6.89 o 
  -1   9   5       72.17      115.68      8.03 o 
   0   9   5     1161.44     1111.50     27.66 o 
   1   9   5       72.22       79.65      8.50 o 
   2   9   5       53.50       67.05      8.16 o 
   3   9   5       73.01       71.31      8.53 o 
   4   9   5      226.50      248.19     11.05 o 
   5   9   5       49.91       69.89      8.32 o 
   6   9   5       24.47       18.40      7.83 o 
  -6  10   5       50.31       67.56      9.73 o 
  -5  10   5       34.50       31.64      9.91 o 
  -4  10   5       11.69        3.83      6.03 o 
  -3  10   5      167.06      173.33      9.10 o 
  -2  10   5      231.23      241.53     10.83 o 
  -1  10   5      403.33      423.79     11.92 o 
   0  10   5        0.56       -6.23      6.23 o 
   1  10   5      403.95      439.99     15.79 o 
   2  10   5      233.34      241.85     13.64 o 
   3  10   5      166.05      177.88     10.36 o 
   4  10   5       12.50       12.04      6.62 o 
   5  10   5       35.39       27.13      7.51 o 
   6  10   5       51.00       40.33      8.04 o 
  -5  11   5       65.61       85.03     10.08 o 
  -4  11   5      399.84      384.79     20.26 o 
  -3  11   5      182.87      190.27     10.32 o 
  -2  11   5      171.35      162.92      9.61 o 
  -1  11   5      612.98      595.83     19.70 o 
   0  11   5       74.83       80.17      8.69 o 
   1  11   5      612.97      582.89     17.17 o 
   2  11   5      173.99      167.98     11.51 o 
   3  11   5      185.94      158.79     10.83 o 
   4  11   5      402.98      406.60     24.72 o 
   5  11   5       66.62       74.32      7.64 o 
  -4  12   5       88.65       81.26      8.64 o 
  -3  12   5       11.84       20.56      5.88 o 
  -2  12   5       24.19       16.55      7.21 o 
  -1  12   5       19.02       33.63      7.68 o 
   0  12   5       19.32        7.29      7.25 o 
   1  12   5       18.90       21.33      7.12 o 
   2  12   5       23.65       10.87      7.29 o 
   3  12   5       11.60        1.62      7.19 o 
   4  12   5       88.56       74.34      8.61 o 
  -2  13   5       25.91       26.72      8.72 o 
  -1  13   5       41.42       45.94      7.36 o 
   0  13   5        0.99       12.28      7.37 o 
   1  13   5       40.65       41.24     10.99 o 
   2  13   5       25.52       14.05      6.79 o 
   0   0   6    11349.11    10265.06    147.04 o 
   1   0   6       89.87       69.72      8.11 o 
   2   0   6     1287.75     1122.75     30.60 o 
   3   0   6        3.49       20.88      5.54 o 
   4   0   6       35.61       27.16      4.80 o 
   5   0   6      456.42      457.90     24.13 o 
   6   0   6      130.81      121.31      8.85 o 
   7   0   6      517.72      515.14     31.78 o 
   8   0   6       22.45       24.61      9.56 o 
  -8   1   6       88.43       77.11     12.35 o 
  -7   1   6      232.62      261.65     12.80 o 
  -6   1   6       22.33       30.09     11.36 o 
  -5   1   6      253.04      258.34     12.04 o 
  -4   1   6      328.35      327.83     12.61 o 
  -3   1   6      316.66      311.96      9.01 o 
  -2   1   6      587.29      582.33     13.11 o 
  -1   1   6     6881.71     6462.75     70.81 o 
   0   1   6     4266.24     3910.68     42.95 o 
   1   1   6     6853.49     6483.01     60.75 o 
   2   1   6      589.17      580.57     13.61 o 
   3   1   6      320.95      288.30     12.48 o 
   4   1   6      328.01      307.24     10.71 o 
   5   1   6      252.97      252.66      9.17 o 
   6   1   6       22.62       16.01      7.66 o 
   7   1   6      230.48      228.65     15.05 o 
   8   1   6       85.78       92.90     13.65 o 
  -8   2   6       19.51       18.05      8.93 o 
  -7   2   6        8.41        3.58      8.68 o 
  -6   2   6      543.50      536.82     23.71 o 
  -5   2   6      261.72      292.17     12.44 o 
  -4   2   6      798.15      904.96     17.42 o 
  -3   2   6      413.55      404.46      9.95 o 
  -2   2   6      825.76      894.47     14.31 o 
  -1   2   6      831.09      766.79     16.59 o 
   0   2   6      707.12      635.93      9.60 o 
   1   2   6      825.98      790.65     13.27 o 
   2   2   6      829.79      924.37     13.41 o 
   3   2   6      416.51      400.38     10.17 o 
   4   2   6      800.47      899.96     16.29 o 
   5   2   6      260.33      279.56      9.89 o 
   6   2   6      544.79      524.76     21.03 o 
   7   2   6        8.71       10.01      7.86 o 
   8   2   6       19.07       10.80      7.69 o 
  -8   3   6       27.43       19.24      8.38 o 
  -7   3   6      125.86      127.23     11.91 o 
  -6   3   6       70.95       62.44      8.46 o 
  -5   3   6      104.56      110.44      9.01 o 
  -4   3   6       95.62      105.99      7.40 o 
  -3   3   6        3.58        2.15      3.77 o 
  -2   3   6      465.59      457.87     13.74 o 
  -1   3   6     1824.31     1891.63     34.18 o 
   0   3   6     2119.96     1832.99     21.40 o 
   1   3   6     1830.01     1871.50     36.54 o 
   2   3   6      467.54      470.15     12.18 o 
   3   3   6        3.42        8.21      4.28 o 
   4   3   6       97.20      119.48      9.36 o 
   5   3   6      102.27       99.61     10.22 o 
   6   3   6       70.25       62.02      6.42 o 
   7   3   6      125.52      137.07     17.55 o 
   8   3   6       27.27       32.20      7.86 o 
  -8   4   6      263.48      229.59     12.58 o 
  -7   4   6       25.29       12.58      8.74 o 
  -6   4   6      366.17      406.53     23.86 o 
  -5   4   6     1065.53      988.88     41.69 o 
  -4   4   6      134.01      157.89     18.21 o 
  -3   4   6      280.11      255.26      8.86 o 
  -2   4   6      522.30      561.37     15.87 o 
  -1   4   6     1650.94     1512.43     20.42 o 
   0   4   6      201.32      229.76     11.57 o 
   1   4   6     1654.98     1496.48     20.57 o 
   2   4   6      520.73      545.05     10.59 o 
   3   4   6      281.17      273.09      9.33 o 
   4   4   6      133.82      143.01      8.43 o 
   5   4   6     1069.26     1017.98     16.84 o 
   6   4   6      368.77      385.58     13.47 o 
   7   4   6       25.23       23.34      9.14 o 
   8   4   6      264.36      302.74     38.58 o 
  -8   5   6      247.28      252.00     19.40 o 
  -7   5   6       12.27       14.22      8.45 o 
  -6   5   6      313.53      294.06     14.22 o 
  -5   5   6        1.89        2.02      6.90 o 
  -4   5   6      262.25      254.16     10.15 o 
  -3   5   6      217.05      216.35      8.19 o 
  -2   5   6      110.50      108.71      6.61 o 
  -1   5   6      300.57      327.59     13.74 o 
   0   5   6      350.04      383.15     12.12 o 
   1   5   6      300.63      354.24     11.85 o 
   2   5   6      109.34      111.75      8.01 o 
   3   5   6      216.84      219.14      9.44 o 
   4   5   6      259.51      251.56      9.47 o 
   5   5   6        2.11        6.06      5.60 o 
   6   5   6      314.43      313.02     13.13 o 
   7   5   6       12.52        2.86      7.39 o 
   8   5   6      246.60      261.51     40.41 o 
  -7   6   6      103.13      101.70      9.87 o 
  -6   6   6        1.22        4.57      7.29 o 
  -5   6   6       97.69      105.47     12.07 o 
  -4   6   6      125.97      120.93     11.28 o 
  -3   6   6      223.71      235.33     10.36 o 
  -2   6   6     2301.38     2313.35     28.45 o 
  -1   6   6      568.50      545.60     15.22 o 
   0   6   6     1265.07     1170.59     20.21 o 
   1   6   6      574.11      559.73     18.74 o 
   2   6   6     2293.08     2280.88     38.43 o 
   3   6   6      222.72      239.03      9.56 o 
   4   6   6      125.84      132.42      8.43 o 
   5   6   6       97.30      105.78      6.76 o 
   6   6   6        1.25        5.86      5.45 o 
   7   6   6      102.43      111.81      9.33 o 
  -7   7   6        2.11        6.03      8.17 o 
  -6   7   6      100.61      101.52     11.87 o 
  -5   7   6      216.55      220.42     14.67 o 
  -4   7   6      417.19      412.70     14.98 o 
  -3   7   6       18.71       10.87      6.33 o 
  -2   7   6     1255.84     1291.81     19.34 o 
  -1   7   6      203.37      216.67     11.67 o 
   0   7   6      337.08      355.93     10.79 o 
   1   7   6      207.55      217.44      9.88 o 
   2   7   6     1254.74     1285.20     21.82 o 
   3   7   6       18.52       12.99      6.24 o 
   4   7   6      417.25      423.16     20.39 o 
   5   7   6      218.37      231.90     11.50 o 
   6   7   6       99.89      123.09      8.86 o 
   7   7   6        2.22       -3.21      6.59 o 
  -7   8   6       97.52       79.55     16.78 o 
  -6   8   6       82.68       71.39     10.79 o 
  -5   8   6       47.83       61.80      8.48 o 
  -4   8   6       24.46       26.74      6.01 o 
  -3   8   6      237.75      217.11     12.16 o 
  -2   8   6     1204.99     1280.47     22.49 o 
  -1   8   6       43.42       33.68      6.57 o 
   0   8   6       11.95        4.53      5.01 o 
   1   8   6       42.35       32.26      6.55 o 
   2   8   6     1201.68     1275.06     21.15 o 
   3   8   6      242.33      221.31     11.25 o 
   4   8   6       25.19       29.54      6.66 o 
   5   8   6       47.36       38.75      7.79 o 
   6   8   6       81.94       96.25      9.74 o 
   7   8   6       97.70      123.18      9.56 o 
  -6   9   6      330.79      335.92     23.92 o 
  -5   9   6       48.44       34.10     10.79 o 
  -4   9   6      228.21      226.87     13.22 o 
  -3   9   6       73.20       73.00      7.52 o 
  -2   9   6       89.88       85.17      8.39 o 
  -1   9   6       57.60       57.24      6.58 o 
   0   9   6      110.92      106.54      9.23 o 
   1   9   6       57.68       57.96      7.08 o 
   2   9   6       88.86       85.68      8.59 o 
   3   9   6       74.27       68.95      6.88 o 
   4   9   6      227.43      260.29     19.07 o 
   5   9   6       48.33       45.39      6.88 o 
   6   9   6      329.73      311.14     24.09 o 
  -6  10   6      117.15      115.42     13.42 o 
  -5  10   6       34.01       38.01     10.37 o 
  -4  10   6      162.53      156.53     14.18 o 
  -3  10   6      605.16      638.57     20.30 o 
  -2  10   6      353.50      326.45     14.68 o 
  -1  10   6      232.84      232.03      9.31 o 
   0  10   6      172.08      170.22     11.78 o 
   1  10   6      232.19      225.74      9.76 o 
   2  10   6      353.61      353.05     12.53 o 
   3  10   6      604.86      590.69     17.24 o 
   4  10   6      161.91      157.35      9.40 o 
   5  10   6       33.96       32.16      7.24 o 
   6  10   6      118.66      127.08     10.20 o 
  -5  11   6       13.27       15.25      7.24 o 
  -4  11   6       53.32       62.23     10.91 o 
  -3  11   6       77.51       70.86      7.99 o 
  -2  11   6       75.43       80.24      7.45 o 
  -1  11   6       29.50       24.60      7.08 o 
   0  11   6        1.12       -4.63      6.77 o 
   1  11   6       29.32       29.23      7.73 o 
   2  11   6       75.10       69.97      8.50 o 
   3  11   6       76.51       59.12     11.67 o 
   4  11   6       54.00       64.08      7.44 o 
   5  11   6       13.41        9.37      5.74 o 
  -4  12   6        4.54       -0.17      5.82 o 
  -3  12   6      312.85      314.29     15.80 o 
  -2  12   6       86.47       78.86      8.29 o 
  -1  12   6       18.12       13.14      7.17 o 
   0  12   6        4.73        4.72      6.31 o 
   1  12   6       17.57       13.68      6.60 o 
   2  12   6       88.71       88.20      8.44 o 
   3  12   6      313.19      308.87     18.80 o 
   4  12   6        4.90        3.81      6.51 o 
  -2  13   6       70.52       66.41     11.44 o 
  -1  13   6       28.35       32.89      8.33 o 
   0  13   6        2.58       -0.69      6.71 o 
   1  13   6       28.24       24.11      9.63 o 
   2  13   6       69.98       79.34     14.68 o 
   1   0   7     1033.71     1019.28     15.57 o 
   2   0   7     5049.27     4883.93     61.69 o 
   3   0   7       34.66       56.46      5.08 o 
   4   0   7     1833.49     2002.12     33.04 o 
   5   0   7      596.53      537.15     22.04 o 
   6   0   7       13.50       15.06      6.84 o 
   7   0   7      478.16      475.05     16.75 o 
   8   0   7        5.65       -1.81      8.69 o 
  -8   1   7        0.91        2.49      7.76 o 
  -7   1   7       38.59       32.56      9.40 o 
  -6   1   7      321.57      303.43     17.14 o 
  -5   1   7      181.78      173.90      8.21 o 
  -4   1   7       44.39       41.66      5.27 o 
  -3   1   7       78.21       79.16      8.09 o 
  -2   1   7     1216.20      999.48     13.77 o 
  -1   1   7      724.35      674.05     19.96 o 
   0   1   7     3429.74     3245.12     44.52 o 
   1   1   7      719.86      653.73     14.60 o 
   2   1   7     1212.58     1034.97     24.48 o 
   3   1   7       77.13       77.47      6.70 o 
   4   1   7       44.31       38.41      5.98 o 
   5   1   7      181.14      188.36      8.40 o 
   6   1   7      321.20      317.87     13.91 o 
   7   1   7       37.59       33.45      7.72 o 
   8   1   7        0.99       -2.08      9.00 o 
  -8   2   7       16.98        3.09      8.63 o 
  -7   2   7      354.67      348.90     18.25 o 
  -6   2   7      561.42      521.09     16.16 o 
  -5   2   7        6.15       11.31      6.21 o 
  -4   2   7      919.84      958.34     18.43 o 
  -3   2   7        5.93        4.11      4.01 o 
  -2   2   7     1269.29     1263.99     29.07 o 
  -1   2   7     1400.99     1366.47     22.00 o 
   0   2   7     3361.58     3029.61     31.38 o 
   1   2   7     1413.52     1420.87     17.19 o 
   2   2   7     1265.25     1259.05     17.64 o 
   3   2   7        6.47       12.95      4.09 o 
   4   2   7      912.62     1026.33     26.24 o 
   5   2   7        6.33        4.87      4.76 o 
   6   2   7      560.50      555.14     16.82 o 
   7   2   7      354.86      406.36     15.72 o 
   8   2   7       16.97       13.83      8.18 o 
  -8   3   7       21.54       31.48      9.13 o 
  -7   3   7       58.21       50.65     10.08 o 
  -6   3   7      175.19      172.97     11.16 o 
  -5   3   7      137.95      138.32     10.45 o 
  -4   3   7      249.98      231.76     10.91 o 
  -3   3   7      575.24      573.13     14.11 o 
  -2   3   7      138.51      149.61     11.18 o 
  -1   3   7      456.67      455.27     10.04 o 
   0   3   7      817.57      825.82     15.71 o 
   1   3   7      455.50      448.06     11.80 o 
   2   3   7      142.08      159.14      8.52 o 
   3   3   7      571.65      555.13     18.45 o 
   4   3   7      248.10      231.17     10.08 o 
   5   3   7      137.59      139.34      8.41 o 
   6   3   7      171.89      146.08      8.15 o 
   7   3   7       59.18       55.39     10.19 o 
   8   3   7       21.68       37.64      9.40 o 
  -8   4   7      158.02      147.35     12.17 o 
  -7   4   7      119.97      126.78     11.23 o 
  -6   4   7       62.33       65.35      8.85 o 
  -5   4   7      555.67      501.45     27.18 o 
  -4   4   7      202.12      185.70     10.30 o 
  -3   4   7      211.61      245.78      8.86 o 
  -2   4   7      794.72      851.78     15.43 o 
  -1   4   7      317.72      337.95     10.67 o 
   0   4   7      945.42      915.80     16.21 o 
   1   4   7      316.32      316.45     10.66 o 
   2   4   7      797.73      790.45     16.93 o 
   3   4   7      208.61      217.55      9.83 o 
   4   4   7      201.33      192.47      8.52 o 
   5   4   7      553.13      551.18     18.27 o 
   6   4   7       61.64       65.77      7.98 o 
   7   4   7      120.36      103.71     13.17 o 
   8   4   7      155.84      155.48     12.35 o 
  -8   5   7      119.29      101.16     13.26 o 
  -7   5   7       45.98       40.52      9.17 o 
  -6   5   7       69.01       51.58      8.01 o 
  -5   5   7       61.58       52.94     10.78 o 
  -4   5   7       66.10       72.53      8.13 o 
  -3   5   7      354.48      319.94      9.75 o 
  -2   5   7      588.50      608.92     14.17 o 
  -1   5   7       24.38       20.12      6.61 o 
   0   5   7      732.24      686.60     14.39 o 
   1   5   7       24.30       28.01      5.17 o 
   2   5   7      590.23      628.65     15.13 o 
   3   5   7      353.34      328.01     11.35 o 
   4   5   7       65.63       67.05      6.26 o 
   5   5   7       60.22       54.52      6.05 o 
   6   5   7       68.81       71.52      9.68 o 
   7   5   7       46.69       63.25      8.86 o 
   8   5   7      118.25      128.61     12.80 o 
  -7   6   7       31.55       11.03      9.07 o 
  -6   6   7      234.00      242.45     12.31 o 
  -5   6   7       25.74        6.33      7.92 o 
  -4   6   7      117.72      131.48     11.73 o 
  -3   6   7       42.37       35.76      6.32 o 
  -2   6   7      275.06      292.78     10.44 o 
  -1   6   7       92.06      106.95      7.66 o 
   0   6   7      129.58      126.53      7.65 o 
   1   6   7       93.77      120.58     10.15 o 
   2   6   7      276.68      291.33     10.86 o 
   3   6   7       43.04       42.75      5.98 o 
   4   6   7      118.09      127.52      7.56 o 
   5   6   7       27.55       27.34      5.33 o 
   6   6   7      232.43      259.03     11.79 o 
   7   6   7       31.42       12.32      7.54 o 
  -7   7   7       96.65       91.48     10.73 o 
  -6   7   7      182.38      188.28     18.62 o 
  -5   7   7       16.13        5.94      7.20 o 
  -4   7   7      154.49      166.00     15.76 o 
  -3   7   7       63.57       59.41      7.44 o 
  -2   7   7     1094.81     1091.17     19.38 o 
  -1   7   7      217.34      205.51     11.25 o 
   0   7   7      564.53      521.37     12.71 o 
   1   7   7      216.63      233.40     10.61 o 
   2   7   7     1102.51     1126.21     20.15 o 
   3   7   7       63.76       47.80      7.20 o 
   4   7   7      153.73      157.66     10.03 o 
   5   7   7       15.98       12.09      5.44 o 
   6   7   7      180.52      197.16     16.23 o 
   7   7   7       98.56      128.23     10.27 o 
  -7   8   7       52.67       43.37     17.00 o 
  -6   8   7       68.50       61.15     10.19 o 
  -5   8   7       32.32       35.68      8.78 o 
  -4   8   7       70.41       80.79      9.92 o 
  -3   8   7      321.12      332.10     16.85 o 
  -2   8   7       35.74       36.61      6.95 o 
  -1   8   7       25.79       52.46      6.97 o 
   0   8   7       71.88       77.71      7.32 o 
   1   8   7       25.89       28.55      6.10 o 
   2   8   7       35.71       36.88      6.34 o 
   3   8   7      323.20      366.21     14.54 o 
   4   8   7       69.75       72.26      8.53 o 
   5   8   7       31.91       34.63      7.14 o 
   6   8   7       68.14       62.32      9.68 o 
   7   8   7       52.69       57.06      7.55 o 
  -6   9   7       35.36       24.48      9.72 o 
  -5   9   7        5.62        6.72      8.19 o 
  -4   9   7      131.66      125.84      9.62 o 
  -3   9   7      477.95      481.80     14.78 o 
  -2   9   7      711.61      652.92     23.11 o 
  -1   9   7       91.87       81.85      7.02 o 
   0   9   7      184.84      181.36     11.74 o 
   1   9   7       90.19       87.63      7.76 o 
   2   9   7      709.28      671.82     14.84 o 
   3   9   7      477.40      452.51     11.84 o 
   4   9   7      130.76      127.21     10.65 o 
   5   9   7        5.69        3.98      6.03 o 
   6   9   7       35.17       26.51      8.81 o 
  -5  10   7       95.60       97.72     11.87 o 
  -4  10   7      105.59      126.40     10.03 o 
  -3  10   7      214.21      201.41      8.45 o 
  -2  10   7      666.20      668.18     18.82 o 
  -1  10   7        0.97        5.11      5.44 o 
   0  10   7      234.34      241.08     10.62 o 
   1  10   7        0.86       -2.47      5.67 o 
   2  10   7      671.31      690.74     26.69 o 
   3  10   7      211.24      203.53     11.29 o 
   4  10   7      106.45      117.18      8.71 o 
   5  10   7       96.06       99.18     12.19 o 
  -5  11   7       54.20       56.79     11.36 o 
  -4  11   7      182.81      171.57      8.40 o 
  -3  11   7      219.83      225.54     11.07 o 
  -2  11   7      115.54      105.15      9.37 o 
  -1  11   7      238.09      248.06     12.54 o 
   0  11   7       29.19       40.64      7.32 o 
   1  11   7      238.32      261.81     12.34 o 
   2  11   7      115.31      116.47      9.38 o 
   3  11   7      221.26      221.54     18.82 o 
   4  11   7      180.41      158.71     15.65 o 
   5  11   7       54.40       49.79      6.56 o 
  -4  12   7       33.74       22.07      7.52 o 
  -3  12   7        0.96        2.47      6.19 o 
  -2  12   7       42.24       30.04      6.92 o 
  -1  12   7       49.19       41.10      8.67 o 
   0  12   7      351.58      399.17     17.42 o 
   1  12   7       48.93       48.97      8.10 o 
   2  12   7       43.08       39.35      7.25 o 
   3  12   7        0.96       -6.63      6.63 o 
   4  12   7       33.19       30.90      7.89 o 
  -2  13   7       11.90       13.36      5.45 o 
  -1  13   7        0.37        3.34      6.40 o 
   0  13   7        6.78       -1.75      6.45 o 
   1  13   7        0.38       -1.20      7.89 o 
   2  13   7       11.81        9.97      9.34 o 
   0   0   8    11119.26    10600.17    160.23 o 
   1   0   8     6571.77     5998.05     62.71 o 
   2   0   8      924.07      939.11     24.98 o 
   3   0   8       60.11       54.18      5.05 o 
   4   0   8      114.63      112.26     11.56 o 
   5   0   8       43.12       61.82      6.96 o 
   6   0   8      114.31      115.68     12.77 o 
   7   0   8        6.77       13.97      7.33 o 
   8   0   8       77.23       72.84     10.87 o 
  -8   1   8        2.27       -1.68     12.19 o 
  -7   1   8       14.49        2.19      7.72 o 
  -6   1   8      705.42      712.64     21.04 o 
  -5   1   8       66.59       62.32      7.98 o 
  -4   1   8      320.61      311.06     10.90 o 
  -3   1   8      718.14      750.20     13.01 o 
  -2   1   8      716.25      623.24     30.22 o 
  -1   1   8      542.29      516.69     14.64 o 
   0   1   8      493.81      431.65      7.90 o 
   1   1   8      539.22      514.53     11.56 o 
   2   1   8      711.16      616.53     22.43 o 
   3   1   8      719.85      753.63     12.46 o 
   4   1   8      317.50      329.73     13.89 o 
   5   1   8       67.16       65.65      6.46 o 
   6   1   8      704.86      725.16     32.84 o 
   7   1   8       14.58       12.52      8.37 o 
   8   1   8        2.40        5.71     11.54 o 
  -8   2   8      345.02      357.11     22.06 o 
  -7   2   8      205.05      210.41     14.61 o 
  -6   2   8      529.15      510.75     22.05 o 
  -5   2   8      645.62      662.48     19.15 o 
  -4   2   8       81.30       77.23      7.18 o 
  -3   2   8      483.39      493.36     13.89 o 
  -2   2   8      955.33      955.03     17.33 o 
  -1   2   8     2418.00     2317.92     32.06 o 
   0   2   8      561.22      527.01     16.40 o 
   1   2   8     2420.02     2389.88     34.47 o 
   2   2   8      954.16      977.40     16.31 o 
   3   2   8      481.80      506.24     14.33 o 
   4   2   8       80.00       91.23      9.01 o 
   5   2   8      641.64      631.71     16.09 o 
   6   2   8      526.90      527.11     18.35 o 
   7   2   8      205.50      193.39     14.35 o 
   8   2   8      342.67      348.90     18.73 o 
  -8   3   8       19.45       24.74      8.46 o 
  -7   3   8      448.23      450.07     21.16 o 
  -6   3   8      157.65      161.20     11.10 o 
  -5   3   8      481.96      441.74     16.39 o 
  -4   3   8      283.69      281.52     13.49 o 
  -3   3   8      233.84      215.19      8.71 o 
  -2   3   8      769.06      792.39     23.65 o 
  -1   3   8     1027.04     1069.96     19.89 o 
   0   3   8       42.66       28.55      4.56 o 
   1   3   8     1027.65     1013.72     17.15 o 
   2   3   8      770.42      809.39     23.74 o 
   3   3   8      232.64      224.23      9.93 o 
   4   3   8      284.32      286.56     12.00 o 
   5   3   8      480.89      465.21     13.61 o 
   6   3   8      156.62      130.78     11.84 o 
   7   3   8      448.62      430.29     30.22 o 
   8   3   8       19.91       47.11     12.13 o 
  -8   4   8      289.78      285.88     22.66 o 
  -7   4   8      113.06       77.42     11.00 o 
  -6   4   8      116.01      101.22      9.41 o 
  -5   4   8      212.18      227.16     15.89 o 
  -4   4   8      309.37      305.11     13.41 o 
  -3   4   8     1112.89     1038.18     20.43 o 
  -2   4   8      702.30      701.95     12.48 o 
  -1   4   8     2048.28     1956.00     27.25 o 
   0   4   8        1.18        4.84      3.68 o 
   1   4   8     2059.05     1937.07     23.74 o 
   2   4   8      709.34      690.39     14.37 o 
   3   4   8     1110.71     1060.90     21.37 o 
   4   4   8      308.25      279.16      9.94 o 
   5   4   8      209.74      197.48      8.33 o 
   6   4   8      115.55      111.81      7.62 o 
   7   4   8      112.49      107.41     10.37 o 
   8   4   8      290.36      280.23     20.33 o 
  -8   5   8      103.82      102.53     12.64 o 
  -7   5   8      135.69      152.01     11.85 o 
  -6   5   8      239.50      229.31     12.51 o 
  -5   5   8        2.58        8.58     11.19 o 
  -4   5   8      173.42      173.94     12.15 o 
  -3   5   8      211.83      232.65      8.42 o 
  -2   5   8     1114.59     1134.83     15.90 o 
  -1   5   8      209.84      221.32      9.58 o 
   0   5   8     1524.98     1436.60     24.26 o 
   1   5   8      208.38      207.09     17.99 o 
   2   5   8     1113.01     1093.39     19.89 o 
   3   5   8      212.99      249.94      9.68 o 
   4   5   8      170.02      159.22      8.43 o 
   5   5   8        3.06       -4.44      6.22 o 
   6   5   8      235.87      244.28     10.00 o 
   7   5   8      135.85      127.82     10.79 o 
   8   5   8      102.76      119.62     10.95 o 
  -7   6   8       29.94       35.10      9.66 o 
  -6   6   8        9.94       12.18      6.25 o 
  -5   6   8      547.92      540.15     19.44 o 
  -4   6   8      338.99      317.89     12.19 o 
  -3   6   8       52.06       60.39      6.25 o 
  -2   6   8      355.97      367.07     12.06 o 
  -1   6   8      203.07      239.76      9.31 o 
   0   6   8      444.74      411.42     13.05 o 
   1   6   8      204.62      231.47     10.54 o 
   2   6   8      352.32      378.73     13.34 o 
   3   6   8       51.50       51.24      5.82 o 
   4   6   8      339.31      337.04     11.19 o 
   5   6   8      546.42      550.27     24.32 o 
   6   6   8        9.88        8.15      5.63 o 
   7   6   8       30.53       44.47      8.14 o 
  -7   7   8      172.93      200.80     16.06 o 
  -6   7   8       31.47       25.87      9.01 o 
  -5   7   8       70.68       56.22      8.38 o 
  -4   7   8        9.01        4.05      5.59 o 
  -3   7   8       80.25       74.74      8.27 o 
  -2   7   8      190.33      189.00      9.49 o 
  -1   7   8      680.28      660.70     21.33 o 
   0   7   8     1004.19     1010.45     17.99 o 
   1   7   8      683.66      686.94     21.36 o 
   2   7   8      191.21      221.29     10.27 o 
   3   7   8       80.14       72.48      8.87 o 
   4   7   8        8.81        9.96      5.91 o 
   5   7   8       71.95       67.71      8.22 o 
   6   7   8       31.73       35.95      9.46 o 
   7   7   8      173.55      186.92     12.27 o 
  -7   8   8       56.05       51.62     18.06 o 
  -6   8   8       82.43       72.90     12.02 o 
  -5   8   8      199.55      214.70     12.48 o 
  -4   8   8      416.95      418.54     15.07 o 
  -3   8   8      215.45      219.59     15.96 o 
  -2   8   8      829.91      791.65     20.12 o 
  -1   8   8       30.34       21.56      6.58 o 
   0   8   8        2.15        9.27      5.32 o 
   1   8   8       30.67       26.11      6.14 o 
   2   8   8      828.07      823.13     18.72 o 
   3   8   8      212.93      231.40     12.32 o 
   4   8   8      420.34      428.88     19.80 o 
   5   8   8      198.69      198.40     10.27 o 
   6   8   8       83.92       83.36      8.40 o 
   7   8   8       56.72       58.55      8.73 o 
  -6   9   8       59.23       48.21     16.12 o 
  -5   9   8       66.83       63.40     10.03 o 
  -4   9   8      184.29      194.81     10.25 o 
  -3   9   8      346.45      330.57     13.56 o 
  -2   9   8     2049.71     2029.52     30.91 o 
  -1   9   8       46.21       48.97      6.78 o 
   0   9   8     1208.40     1174.72     23.67 o 
   1   9   8       46.59       52.45      7.60 o 
   2   9   8     2050.46     1983.72     30.22 o 
   3   9   8      344.73      331.54     13.32 o 
   4   9   8      185.36      211.21     11.00 o 
   5   9   8       65.59       55.86      7.97 o 
   6   9   8       59.66       68.02      9.03 o 
  -5  10   8       82.11      108.83     15.16 o 
  -4  10   8       13.15       29.36      7.42 o 
  -3  10   8      384.68      381.88     18.04 o 
  -2  10   8      247.53      276.16     12.96 o 
  -1  10   8      686.08      703.91     21.26 o 
   0  10   8      402.14      381.08     14.00 o 
   1  10   8      684.38      707.23     29.70 o 
   2  10   8      248.16      229.89     12.82 o 
   3  10   8      384.31      392.19     14.51 o 
   4  10   8       13.11       13.61      7.09 o 
   5  10   8       83.25       91.12      9.23 o 
  -5  11   8       38.99       55.27      8.98 o 
  -4  11   8      128.58      122.08     10.06 o 
  -3  11   8        2.47       -2.83      5.64 o 
  -2  11   8       41.35       38.88      6.15 o 
  -1  11   8      122.30      119.70     10.74 o 
   0  11   8        5.41        3.33      6.91 o 
   1  11   8      124.06      134.25      9.68 o 
   2  11   8       41.55       63.34      8.25 o 
   3  11   8        2.63        2.17      8.20 o 
   4  11   8      129.72      108.83      9.90 o 
   5  11   8       40.01       42.67      7.50 o 
  -4  12   8      103.61       88.22     20.51 o 
  -3  12   8      178.10      178.44     13.26 o 
  -2  12   8      230.58      206.18      9.93 o 
  -1  12   8       69.91       73.34      8.08 o 
   0  12   8       15.79       -4.35      7.47 o 
   1  12   8       69.69       68.64      7.61 o 
   2  12   8      231.99      223.65     14.35 o 
   3  12   8      175.17      164.15     10.54 o 
   4  12   8      105.56       68.34     15.76 o 
  -2  13   8       61.52       56.18      7.07 o 
  -1  13   8       12.25        6.96      6.54 o 
   0  13   8       28.79       15.59      7.60 o 
   1  13   8       12.19       -2.26      7.33 o 
   2  13   8       63.27       73.27     14.58 o 
   1   0   9      103.65      121.25      8.16 o 
   2   0   9      491.09      556.45     12.72 o 
   3   0   9     1036.24     1117.69     18.09 o 
   4   0   9      414.14      425.30     14.43 o 
   5   0   9        1.64        5.31      5.99 o 
   6   0   9       52.94       59.60      9.35 o 
   7   0   9        2.58        5.33      8.98 o 
   8   0   9        3.21        0.98      9.33 o 
  -8   1   9       88.96       88.16     10.23 o 
  -7   1   9      800.65      792.55     35.44 o 
  -6   1   9      508.00      494.12     24.68 o 
  -5   1   9      437.16      472.05     18.81 o 
  -4   1   9      390.36      362.63     20.57 o 
  -3   1   9      926.47      900.39     17.51 o 
  -2   1   9      409.20      341.08     12.05 o 
  -1   1   9      154.70      167.04      6.09 o 
   0   1   9      140.23      139.35      8.73 o 
   1   1   9      155.68      178.09      7.06 o 
   2   1   9      413.28      369.25     11.08 o 
   3   1   9      921.05      875.63     16.56 o 
   4   1   9      388.38      336.98     19.44 o 
   5   1   9      432.88      446.06     23.56 o 
   6   1   9      505.76      489.83     13.12 o 
   7   1   9      806.86      781.11     29.75 o 
   8   1   9       88.48       94.64     12.12 o 
  -8   2   9      124.04      148.22     13.41 o 
  -7   2   9       34.18       43.15      8.41 o 
  -6   2   9       30.55       25.92      8.48 o 
  -5   2   9      158.60      149.81      9.76 o 
  -4   2   9      241.40      256.23     14.24 o 
  -3   2   9      770.23      774.71     14.39 o 
  -2   2   9      932.98     1017.95     20.42 o 
  -1   2   9      203.16      228.22     11.00 o 
   0   2   9     1310.49     1258.08     17.46 o 
   1   2   9      202.51      227.46      7.50 o 
   2   2   9      940.46      986.17     15.24 o 
   3   2   9      768.28      782.62     19.79 o 
   4   2   9      241.25      267.00     15.31 o 
   5   2   9      160.27      153.55     11.13 o 
   6   2   9       30.84       31.22      6.20 o 
   7   2   9       33.80       24.99      9.69 o 
   8   2   9      124.90      168.02     28.68 o 
  -8   3   9      193.04      173.88     12.06 o 
  -7   3   9       62.63       55.17     10.58 o 
  -6   3   9      309.19      336.66     13.72 o 
  -5   3   9      164.37      172.47     12.41 o 
  -4   3   9      599.04      598.84     17.30 o 
  -3   3   9      614.57      554.54     15.19 o 
  -2   3   9      615.04      616.19     21.64 o 
  -1   3   9      395.39      422.71      9.29 o 
   0   3   9       89.86      117.73      9.54 o 
   1   3   9      385.52      434.19     10.52 o 
   2   3   9      611.71      604.78     23.24 o 
   3   3   9      617.20      580.62     15.61 o 
   4   3   9      601.77      613.73     17.75 o 
   5   3   9      162.66      142.00     14.13 o 
   6   3   9      311.39      299.53     10.20 o 
   7   3   9       62.10       73.42     11.95 o 
   8   3   9      190.64      225.87     20.27 o 
  -8   4   9      168.95      175.04     12.71 o 
  -7   4   9      104.78       94.98     11.71 o 
  -6   4   9      185.09      183.45     12.10 o 
  -5   4   9     1136.01     1153.43     24.72 o 
  -4   4   9        9.39        0.52      6.67 o 
  -3   4   9      539.18      603.49     14.88 o 
  -2   4   9      303.24      284.82      8.55 o 
  -1   4   9     1636.77     1758.47     27.99 o 
   0   4   9     1521.44     1464.77     20.68 o 
   1   4   9     1637.89     1773.63     21.16 o 
   2   4   9      304.04      274.97     11.11 o 
   3   4   9      540.57      595.74     16.04 o 
   4   4   9        9.22       12.15      4.92 o 
   5   4   9     1130.59     1132.59     18.06 o 
   6   4   9      181.01      178.20      8.34 o 
   7   4   9      103.92      111.64     12.56 o 
   8   4   9      169.15      175.95     17.40 o 
  -8   5   9      152.80      115.20     19.62 o 
  -7   5   9      105.82      102.47     13.89 o 
  -6   5   9       52.01       46.46      9.12 o 
  -5   5   9      674.73      600.60     21.40 o 
  -4   5   9       83.24       96.57      9.87 o 
  -3   5   9       71.69       88.42      6.19 o 
  -2   5   9     1068.44     1028.27     16.50 o 
  -1   5   9      242.41      261.78     10.66 o 
   0   5   9      773.93      871.52     16.10 o 
   1   5   9      238.17      257.56     10.34 o 
   2   5   9     1072.00     1025.99     21.08 o 
   3   5   9       72.15       95.35      6.16 o 
   4   5   9       83.00      104.90      7.87 o 
   5   5   9      678.73      648.09     14.18 o 
   6   5   9       51.21       60.84      7.33 o 
   7   5   9      104.95       96.82     11.27 o 
   8   5   9      152.08      169.23     18.72 o 
  -7   6   9       46.87       63.62     10.31 o 
  -6   6   9      213.19      192.85     12.34 o 
  -5   6   9      287.35      307.88     22.12 o 
  -4   6   9      419.77      445.24     16.78 o 
  -3   6   9      142.15      150.34      8.07 o 
  -2   6   9      335.07      340.89     12.03 o 
  -1   6   9       34.00       39.44      5.61 o 
   0   6   9       15.53       19.31      5.57 o 
   1   6   9       34.22       39.59      6.57 o 
   2   6   9      335.01      331.28     11.98 o 
   3   6   9      140.18      139.08     10.82 o 
   4   6   9      420.29      415.59     13.22 o 
   5   6   9      286.30      306.14     11.10 o 
   6   6   9      213.76      219.55     13.27 o 
   7   6   9       46.56       59.83      8.48 o 
  -7   7   9      114.63       93.18      9.84 o 
  -6   7   9      122.59      109.80     10.33 o 
  -5   7   9       54.97       59.25      8.16 o 
  -4   7   9     1400.97     1373.40     20.37 o 
  -3   7   9       42.41       46.92      6.57 o 
  -2   7   9        0.12       11.40      5.59 o 
  -1   7   9      104.15      125.79     11.07 o 
   0   7   9      247.46      278.46      9.54 o 
   1   7   9      104.60      109.11      7.26 o 
   2   7   9        0.11       -1.08      6.33 o 
   3   7   9       41.69       36.80      7.20 o 
   4   7   9     1405.39     1448.37     21.42 o 
   5   7   9       55.15       59.07      6.62 o 
   6   7   9      121.90      135.56     10.52 o 
   7   7   9      115.34      101.33     11.10 o 
  -6   8   9      202.71      202.99     18.98 o 
  -5   8   9        9.18        1.77      9.27 o 
  -4   8   9      122.26      111.84      7.49 o 
  -3   8   9      108.28      125.82      7.54 o 
  -2   8   9      608.60      574.10     14.84 o 
  -1   8   9      918.65      885.97     33.37 o 
   0   8   9      492.41      570.40     15.87 o 
   1   8   9      913.15      888.84     18.97 o 
   2   8   9      606.32      586.95     19.77 o 
   3   8   9      109.28       84.51      8.33 o 
   4   8   9      122.10      121.23      8.63 o 
   5   8   9        9.72        1.51      5.77 o 
   6   8   9      202.54      214.20     20.01 o 
  -6   9   9        9.59       -6.14     11.45 o 
  -5   9   9      329.54      304.66     20.25 o 
  -4   9   9       34.64       39.82      6.85 o 
  -3   9   9       68.60       62.80      7.56 o 
  -2   9   9     1114.49     1073.78     21.98 o 
  -1   9   9      278.76      275.74     12.51 o 
   0   9   9      160.47      165.72      9.58 o 
   1   9   9      282.92      261.52     10.29 o 
   2   9   9     1117.22     1110.79     26.36 o 
   3   9   9       70.20       62.39      7.35 o 
   4   9   9       34.91       41.12      7.46 o 
   5   9   9      328.23      334.64     16.73 o 
   6   9   9        9.26        7.86      7.05 o 
  -5  10   9       27.62       14.70     10.97 o 
  -4  10   9       27.08       34.01      7.19 o 
  -3  10   9       75.85       77.06      7.43 o 
  -2  10   9      807.98      772.66     15.98 o 
  -1  10   9      356.01      355.28     18.66 o 
   0  10   9      284.20      289.67     12.28 o 
   1  10   9      356.66      394.72     17.75 o 
   2  10   9      799.15      795.09     16.99 o 
   3  10   9       77.56       80.33      8.78 o 
   4  10   9       26.98       31.06      8.26 o 
   5  10   9       27.96       22.68      6.94 o 
  -4  11   9        8.34       10.35      6.67 o 
  -3  11   9      913.60      927.88     23.83 o 
  -2  11   9      212.49      215.63      9.92 o 
  -1  11   9       74.32       74.64      8.75 o 
   0  11   9        2.36        0.44      5.94 o 
   1  11   9       74.33       80.85     10.41 o 
   2  11   9      214.19      199.44     10.48 o 
   3  11   9      911.89      852.82     27.24 o 
   4  11   9        8.09       12.02      6.84 o 
  -3  12   9      172.65      161.97      9.85 o 
  -2  12   9      366.41      385.83     16.52 o 
  -1  12   9      103.49       95.93      8.07 o 
   0  12   9        9.64        7.09      7.32 o 
   1  12   9      103.26       79.56      7.94 o 
   2  12   9      364.31      399.63     29.98 o 
   3  12   9      172.96      150.98     12.34 o 
  -2  13   9       43.34       40.22      9.88 o 
  -1  13   9       11.92       16.49      5.58 o 
   0  13   9        1.51       10.38      6.81 o 
   1  13   9       11.85       -0.18      9.95 o 
   2  13   9       43.66       40.33     13.43 o 
   0   0  10     5072.29     5137.07     89.17 o 
   1   0  10        4.72        8.22      3.66 o 
   2   0  10      957.03     1067.04     21.01 o 
   3   0  10       36.51       30.95      5.71 o 
   4   0  10      198.97      214.93     11.70 o 
   5   0  10        2.91        1.31      6.71 o 
   6   0  10      370.55      367.63     13.22 o 
   7   0  10        5.36       10.86      8.85 o 
   8   0  10        0.42        0.97      9.07 o 
  -8   1  10       56.23       20.25      9.23 o 
  -7   1  10      353.82      377.23     23.07 o 
  -6   1  10      294.91      260.29     13.39 o 
  -5   1  10      131.96      154.10     11.37 o 
  -4   1  10      438.92      452.63     18.74 o 
  -3   1  10      298.06      306.85     11.21 o 
  -2   1  10      744.73      712.43     14.18 o 
  -1   1  10      108.95      121.16      8.55 o 
   0   1  10     1730.65     1597.44     21.32 o 
   1   1  10      111.39      126.49      6.24 o 
   2   1  10      747.84      695.40     13.36 o 
   3   1  10      297.38      297.85     10.09 o 
   4   1  10      447.09      450.58     23.02 o 
   5   1  10      132.54      147.15     11.18 o 
   6   1  10      294.57      284.36     10.53 o 
   7   1  10      353.97      371.20     18.46 o 
   8   1  10       56.00       56.87     13.35 o 
  -8   2  10       10.29       15.59      8.13 o 
  -7   2  10       86.93       65.45      8.95 o 
  -6   2  10       14.73        1.19      8.06 o 
  -5   2  10      327.64      348.10     13.86 o 
  -4   2  10      393.57      390.67     18.89 o 
  -3   2  10      555.67      588.88     16.30 o 
  -2   2  10      142.95      148.46      8.15 o 
  -1   2  10     6070.66     6202.59     59.35 o 
   0   2  10       90.98       85.68      5.33 o 
   1   2  10     6053.30     6181.11     58.81 o 
   2   2  10      145.37      151.97      7.12 o 
   3   2  10      558.29      610.71     16.90 o 
   4   2  10      388.46      439.96     20.54 o 
   5   2  10      327.83      305.51     14.25 o 
   6   2  10       13.71       15.28      6.31 o 
   7   2  10       86.61       71.49     11.20 o 
   8   2  10       10.33       14.39     14.89 o 
  -8   3  10       59.60       57.30      9.32 o 
  -7   3  10       56.29       36.23     10.12 o 
  -6   3  10       91.19      104.31     10.09 o 
  -5   3  10      153.41      159.00     17.15 o 
  -4   3  10      446.33      443.52     19.19 o 
  -3   3  10      295.09      338.99     12.60 o 
  -2   3  10     1503.42     1397.61     32.99 o 
  -1   3  10     5555.01     5646.37     76.69 o 
   0   3  10     4200.35     4016.17     44.17 o 
   1   3  10     5561.07     5716.21     89.52 o 
   2   3  10     1498.77     1467.99     22.99 o 
   3   3  10      293.96      339.69     20.23 o 
   4   3  10      443.87      405.94     25.44 o 
   5   3  10      154.14      156.09      8.93 o 
   6   3  10       92.14      121.52     10.56 o 
   7   3  10       57.42       82.96     11.64 o 
   8   3  10       60.29       54.02     13.00 o 
  -8   4  10       16.15       22.83     10.09 o 
  -7   4  10       92.05       97.58     11.54 o 
  -6   4  10      279.19      262.03     18.65 o 
  -5   4  10      751.19      755.99     33.03 o 
  -4   4  10      292.45      312.95     14.38 o 
  -3   4  10     1602.85     1497.97     20.50 o 
  -2   4  10      362.20      399.82     18.36 o 
  -1   4  10     2358.03     2307.31     32.04 o 
   0   4  10     2753.75     2751.31     31.61 o 
   1   4  10     2343.38     2269.78     25.74 o 
   2   4  10      364.67      430.02     14.01 o 
   3   4  10     1607.33     1522.62     23.98 o 
   4   4  10      294.66      345.37     11.31 o 
   5   4  10      747.37      762.83     15.45 o 
   6   4  10      280.80      305.28     14.05 o 
   7   4  10       92.14      118.25     16.90 o 
   8   4  10       16.39        6.73      9.69 o 
  -7   5  10      412.91      393.59     24.06 o 
  -6   5  10        4.16       12.45      7.52 o 
  -5   5  10      229.20      246.43     11.49 o 
  -4   5  10      778.84      771.48     20.58 o 
  -3   5  10       76.75       86.89      6.37 o 
  -2   5  10      590.74      560.30     12.53 o 
  -1   5  10      126.74      143.27      8.27 o 
   0   5  10      139.15      144.11      7.72 o 
   1   5  10      125.74      142.56      8.33 o 
   2   5  10      588.78      557.12     14.71 o 
   3   5  10       77.40       85.90      6.41 o 
   4   5  10      771.61      776.51     18.30 o 
   5   5  10      228.75      235.97      9.24 o 
   6   5  10        4.25        6.32      6.04 o 
   7   5  10      412.56      429.59     22.51 o 
  -7   6  10       41.37       42.38      9.31 o 
  -6   6  10       17.28        7.18      8.76 o 
  -5   6  10      180.38      194.54     10.72 o 
  -4   6  10      724.61      711.19     21.41 o 
  -3   6  10      208.16      203.78      9.57 o 
  -2   6  10       15.67       17.61      5.64 o 
  -1   6  10      801.05      780.70     15.47 o 
   0   6  10     1172.79     1364.88     21.53 o 
   1   6  10      798.83      819.16     15.99 o 
   2   6  10       16.16       24.40      5.47 o 
   3   6  10      210.97      198.40      9.95 o 
   4   6  10      723.70      752.72     15.85 o 
   5   6  10      179.94      194.39     10.33 o 
   6   6  10       17.36       11.29      6.05 o 
   7   6  10       41.31       30.13     10.31 o 
  -7   7  10       16.64       16.55      9.62 o 
  -6   7  10       52.39       39.52     10.87 o 
  -5   7  10      225.36      219.85     11.47 o 
  -4   7  10      172.84      178.44      9.19 o 
  -3   7  10     1047.32     1067.89     18.43 o 
  -2   7  10      377.88      375.01     12.63 o 
  -1   7  10      188.49      187.10      8.27 o 
   0   7  10      777.09      786.78     16.08 o 
   1   7  10      189.81      189.51      9.18 o 
   2   7  10      378.94      375.14     15.05 o 
   3   7  10     1047.91     1032.19     26.34 o 
   4   7  10      171.93      181.23      9.50 o 
   5   7  10      225.04      219.88      9.88 o 
   6   7  10       52.44       46.50      6.69 o 
   7   7  10       17.50        9.06      6.51 o 
  -6   8  10      222.26      225.70     42.48 o 
  -5   8  10       36.59       38.91     10.72 o 
  -4   8  10      227.66      253.14     10.67 o 
  -3   8  10      268.95      284.19     10.60 o 
  -2   8  10      346.46      334.51     10.88 o 
  -1   8  10       58.51       55.49      5.94 o 
   0   8  10     1278.38     1260.57     22.66 o 
   1   8  10       58.92       52.83      7.90 o 
   2   8  10      344.39      329.80     12.50 o 
   3   8  10      265.88      259.00     12.36 o 
   4   8  10      229.63      255.42     13.30 o 
   5   8  10       36.21       35.59      5.71 o 
   6   8  10      224.00      221.90     11.24 o 
  -6   9  10      127.00       78.24     29.04 o 
  -5   9  10      124.75      114.71      9.63 o 
  -4   9  10      893.21      866.85     47.46 o 
  -3   9  10      528.55      559.97     16.15 o 
  -2   9  10      313.18      317.37     10.54 o 
  -1   9  10      336.18      355.47     10.39 o 
   0   9  10      587.09      609.05     14.58 o 
   1   9  10      336.92      344.87     18.37 o 
   2   9  10      311.63      362.77     11.21 o 
   3   9  10      529.49      521.29     16.54 o 
   4   9  10      887.16      876.14     22.88 o 
   5   9  10      122.40      122.76     10.72 o 
   6   9  10      126.30       98.62      9.20 o 
  -5  10  10       23.08       34.59     12.92 o 
  -4  10  10       70.24       61.15      7.41 o 
  -3  10  10       19.37       17.68      6.00 o 
  -2  10  10      266.66      275.75     10.03 o 
  -1  10  10      518.76      526.18     25.03 o 
   0  10  10       43.51       51.64      7.20 o 
   1  10  10      514.40      537.44     14.88 o 
   2  10  10      268.52      270.22     10.97 o 
   3  10  10       19.25       35.93      8.70 o 
   4  10  10       69.67       67.28      8.92 o 
   5  10  10       22.88       11.73      6.33 o 
  -4  11  10        4.38       -6.41      6.41 o 
  -3  11  10       71.37       68.76     10.43 o 
  -2  11  10       78.71       82.23      7.72 o 
  -1  11  10      110.96      101.32      8.67 o 
   0  11  10        1.62       -0.72      6.72 o 
   1  11  10      110.89      124.64      9.89 o 
   2  11  10       79.97       85.63      9.32 o 
   3  11  10       71.10       70.04      9.85 o 
   4  11  10        4.40       11.36      6.56 o 
  -3  12  10       86.53       72.50      7.26 o 
  -2  12  10      179.82      171.84     10.30 o 
  -1  12  10       50.25       61.77      8.03 o 
   0  12  10        7.39       23.00      7.93 o 
   1  12  10       50.56       57.84      9.18 o 
   2  12  10      180.51      180.36     15.03 o 
   3  12  10       86.21       76.87      9.45 o 
  -1  13  10       55.54       54.03      7.57 o 
   0  13  10       49.73       40.26      9.81 o 
   1  13  10       54.82       68.64     23.46 o 
   1   0  11      994.73     1101.19     14.71 o 
   2   0  11       43.49       44.43      4.55 o 
   3   0  11     1920.31     1855.81     25.68 o 
   4   0  11        2.00       13.16      7.55 o 
   5   0  11      311.02      309.79     15.43 o 
   6   0  11       45.84       46.58      8.38 o 
   7   0  11      966.04     1066.77     34.19 o 
   8   0  11        6.07       10.51      8.92 o 
  -8   1  11       34.79       35.62     12.07 o 
  -7   1  11      252.98      242.30     13.64 o 
  -6   1  11     1177.16     1088.06     24.21 o 
  -5   1  11      204.16      224.50     13.51 o 
  -4   1  11      716.57      715.07     30.85 o 
  -3   1  11     1743.35     1733.61     24.67 o 
  -2   1  11       19.36       24.64      3.85 o 
  -1   1  11     5753.58     5521.51     56.59 o 
   0   1  11        7.79       11.51      3.76 o 
   1   1  11     5745.25     5359.25     52.06 o 
   2   1  11       19.21       18.44      5.71 o 
   3   1  11     1744.96     1703.73     24.69 o 
   4   1  11      713.01      762.86     34.49 o 
   5   1  11      203.16      229.01     15.69 o 
   6   1  11     1182.75     1086.37     20.71 o 
   7   1  11      252.56      247.49     22.83 o 
   8   1  11       34.86       33.23      9.96 o 
  -8   2  11       63.71       68.14      9.38 o 
  -7   2  11       11.53       11.21      8.25 o 
  -6   2  11       18.25       25.06      8.55 o 
  -5   2  11      186.02      186.60     11.12 o 
  -4   2  11      216.44      184.88     11.73 o 
  -3   2  11      537.40      532.83     18.03 o 
  -2   2  11     2663.30     2777.91     42.41 o 
  -1   2  11      518.42      495.50     15.99 o 
   0   2  11      736.01      756.11     12.68 o 
   1   2  11      515.08      536.73     11.14 o 
   2   2  11     2658.39     2765.40     33.06 o 
   3   2  11      540.09      502.49     21.66 o 
   4   2  11      218.13      223.00     12.79 o 
   5   2  11      187.30      169.73      9.37 o 
   6   2  11       19.10       15.89      5.76 o 
   7   2  11       12.19       10.15      9.25 o 
   8   2  11       63.67       51.72     10.69 o 
  -8   3  11       55.86       39.80     11.33 o 
  -7   3  11       33.40       36.33      8.06 o 
  -6   3  11       46.29       40.31      9.22 o 
  -5   3  11     1108.70     1162.71     25.46 o 
  -4   3  11      184.23      200.13     13.78 o 
  -3   3  11       39.71       53.95      7.53 o 
  -2   3  11      199.66      204.97      7.87 o 
  -1   3  11      399.66      438.53     10.04 o 
   0   3  11     2915.16     2987.32     42.16 o 
   1   3  11      396.25      459.08     10.68 o 
   2   3  11      196.50      206.31      8.74 o 
   3   3  11       39.76       61.09     10.22 o 
   4   3  11      179.94      205.18     15.26 o 
   5   3  11     1108.25     1103.18     20.13 o 
   6   3  11       47.20       46.32      6.88 o 
   7   3  11       32.46       35.02     10.06 o 
   8   3  11       55.79       32.47     11.49 o 
  -8   4  11      170.57      176.15     15.01 o 
  -7   4  11       10.46       28.27      8.76 o 
  -6   4  11       51.24       53.54     10.96 o 
  -5   4  11      700.86      682.00     18.40 o 
  -4   4  11       31.66       23.68      7.70 o 
  -3   4  11      419.99      447.64     15.78 o 
  -2   4  11       41.64       45.36      5.56 o 
  -1   4  11      962.91     1066.93     20.69 o 
   0   4  11     3620.32     4005.55     43.48 o 
   1   4  11      961.74     1078.84     15.28 o 
   2   4  11       42.44       44.11      6.55 o 
   3   4  11      421.68      428.01     14.75 o 
   4   4  11       30.73       31.85      6.06 o 
   5   4  11      699.80      683.45     14.42 o 
   6   4  11       51.31       48.68      6.88 o 
   7   4  11       10.35        2.23      9.90 o 
   8   4  11      169.64      171.02     17.40 o 
  -7   5  11       14.15       13.71      9.22 o 
  -6   5  11      104.21      104.44     11.36 o 
  -5   5  11      445.30      406.23     13.47 o 
  -4   5  11      455.26      492.70     14.21 o 
  -3   5  11     1257.41     1245.24     20.41 o 
  -2   5  11     1474.25     1514.90     21.35 o 
  -1   5  11     1056.59     1105.13     18.84 o 
   0   5  11      590.40      659.31     17.05 o 
   1   5  11     1064.48     1129.74     19.84 o 
   2   5  11     1473.98     1561.80     25.85 o 
   3   5  11     1253.46     1241.45     28.81 o 
   4   5  11      454.99      418.24     14.74 o 
   5   5  11      442.33      440.04     11.84 o 
   6   5  11      103.18      100.81      8.75 o 
   7   5  11       13.82       10.94      6.42 o 
  -7   6  11      171.11      151.42     20.71 o 
  -6   6  11      152.25      128.46     13.83 o 
  -5   6  11      122.74      124.39     11.15 o 
  -4   6  11      575.65      585.24     29.51 o 
  -3   6  11      734.35      721.13     17.73 o 
  -2   6  11      225.91      225.15     10.79 o 
  -1   6  11     1719.85     1721.56     24.42 o 
   0   6  11     2688.60     2648.74     40.01 o 
   1   6  11     1727.74     1738.03     26.50 o 
   2   6  11      225.81      207.26      9.69 o 
   3   6  11      736.48      712.16     15.68 o 
   4   6  11      575.53      539.76     15.05 o 
   5   6  11      123.56      123.86      7.39 o 
   6   6  11      153.23      153.02      9.19 o 
   7   6  11      169.29      171.56     12.87 o 
  -7   7  11      163.14      133.02     18.56 o 
  -6   7  11       80.37       54.63      9.89 o 
  -5   7  11       58.48       39.29      9.10 o 
  -4   7  11     1503.47     1416.69     22.54 o 
  -3   7  11       10.90       15.79      5.94 o 
  -2   7  11      684.16      702.53     18.62 o 
  -1   7  11      605.62      589.29     13.42 o 
   0   7  11       24.16       22.85      5.70 o 
   1   7  11      607.09      610.39     15.53 o 
   2   7  11      683.01      717.54     23.33 o 
   3   7  11       10.80       17.26      7.60 o 
   4   7  11     1501.72     1411.87     25.02 o 
   5   7  11       58.66       55.07      6.66 o 
   6   7  11       80.94       88.80      8.77 o 
   7   7  11      164.68      178.36     11.16 o 
  -6   8  11      262.49      249.54     20.41 o 
  -5   8  11       78.03       76.12     11.08 o 
  -4   8  11      116.88      128.59      8.28 o 
  -3   8  11      109.90      110.15      9.83 o 
  -2   8  11      384.15      379.75     11.66 o 
  -1   8  11      551.83      542.47     11.87 o 
   0   8  11     1100.87     1129.67     25.75 o 
   1   8  11      550.07      536.34     21.14 o 
   2   8  11      383.60      421.75     23.91 o 
   3   8  11      108.97       98.85      7.94 o 
   4   8  11      116.75      131.76      9.18 o 
   5   8  11       78.38       86.37      6.64 o 
   6   8  11      263.85      251.77     15.49 o 
  -6   9  11      141.25       89.98     23.71 o 
  -5   9  11        7.14       19.36      7.70 o 
  -4   9  11       37.06       24.93      6.72 o 
  -3   9  11      411.29      415.97     13.39 o 
  -2   9  11     1180.43     1204.43     19.69 o 
  -1   9  11      387.49      378.12     15.06 o 
   0   9  11       14.66        7.40      5.69 o 
   1   9  11      387.29      389.52     13.12 o 
   2   9  11     1180.96     1195.27     18.82 o 
   3   9  11      413.00      452.37     13.36 o 
   4   9  11       35.68       23.14      7.97 o 
   5   9  11        7.15        7.52      6.82 o 
   6   9  11      140.94      151.33     14.53 o 
  -5  10  11      303.95      326.19     84.85 o 
  -4  10  11      128.19      135.85     13.46 o 
  -3  10  11      463.66      493.36     17.83 o 
  -2  10  11       66.76       67.00      7.51 o 
  -1  10  11       90.30       84.60      8.33 o 
   0  10  11        7.74       16.27      6.57 o 
   1  10  11       90.85       86.15      9.43 o 
   2  10  11       65.22       45.76      8.45 o 
   3  10  11      462.00      465.41     15.66 o 
   4  10  11      129.78       99.84     11.79 o 
   5  10  11      304.45      258.53     18.81 o 
  -4  11  11       48.81       27.70      7.75 o 
  -3  11  11       84.69       97.98     10.89 o 
  -2  11  11      114.50      139.33     10.83 o 
  -1  11  11      148.68      155.46      7.82 o 
   0  11  11       76.35       74.26      8.79 o 
   1  11  11      152.47      145.42     10.00 o 
   2  11  11      115.41      111.59      9.83 o 
   3  11  11       85.48       76.93     10.52 o 
   4  11  11       50.32       56.46      7.18 o 
  -3  12  11      187.59      164.01     18.86 o 
  -2  12  11       16.74       17.07      6.28 o 
  -1  12  11       27.14       19.32      6.04 o 
   0  12  11      600.01      612.38     35.53 o 
   1  12  11       27.69       25.16      7.78 o 
   2  12  11       17.88        7.51      9.49 o 
   3  12  11      186.36      201.91     13.59 o 
   0  13  11        8.66        8.89      7.52 o 
   0   0  12      192.10      211.80     15.51 o 
   1   0  12      104.62      102.16      5.04 o 
   2   0  12      435.40      480.94     12.07 o 
   3   0  12       56.59       58.76      6.37 o 
   4   0  12      185.25      207.69     11.96 o 
   5   0  12      104.12      104.55     11.69 o 
   6   0  12      167.50      165.51     13.70 o 
   7   0  12        8.59        8.43      8.69 o 
   8   0  12        1.82       12.74     12.03 o 
  -8   1  12       88.16       69.57      9.82 o 
  -7   1  12      145.27      152.05     12.15 o 
  -6   1  12      270.94      258.87     11.36 o 
  -5   1  12      107.02      134.38     17.26 o 
  -4   1  12      124.83      124.99     11.42 o 
  -3   1  12      133.72      130.13     10.37 o 
  -2   1  12      769.09      705.52     12.70 o 
  -1   1  12     1029.07      986.12     14.86 o 
   0   1  12     1173.84     1087.01     15.67 o 
   1   1  12     1023.53      966.01     13.65 o 
   2   1  12      764.30      724.91     14.66 o 
   3   1  12      131.18      149.16      9.03 o 
   4   1  12      123.93      132.99     11.90 o 
   5   1  12      108.48      116.53     11.60 o 
   6   1  12      269.76      270.92     10.55 o 
   7   1  12      147.21      166.86     13.06 o 
   8   1  12       89.27       69.89     10.72 o 
  -8   2  12       13.76       20.13     10.81 o 
  -7   2  12      211.31      219.24     13.29 o 
  -6   2  12      211.39      175.06     13.19 o 
  -5   2  12      191.19      211.03     14.34 o 
  -4   2  12      379.27      391.56     18.69 o 
  -3   2  12      333.64      370.97     13.22 o 
  -2   2  12      305.54      310.00      8.17 o 
  -1   2  12     4128.02     4438.57     41.89 o 
   0   2  12       11.55       29.23      3.84 o 
   1   2  12     4131.32     4439.46     38.91 o 
   2   2  12      304.96      316.01      9.95 o 
   3   2  12      334.38      376.82     20.93 o 
   4   2  12      377.58      383.01     23.32 o 
   5   2  12      191.28      200.01     14.24 o 
   6   2  12      211.34      225.21     10.38 o 
   7   2  12      209.01      222.45     14.32 o 
   8   2  12       13.95       20.10      8.48 o 
  -8   3  12       51.61       46.89     10.85 o 
  -7   3  12      127.40      140.24     11.04 o 
  -6   3  12       91.27       84.69     11.46 o 
  -5   3  12      409.70      421.25     17.72 o 
  -4   3  12     1702.38     1669.00     36.56 o 
  -3   3  12       97.16      102.94      9.65 o 
  -2   3  12      794.83      786.91     14.24 o 
  -1   3  12      487.73      571.17     11.69 o 
   0   3  12     2487.43     2521.12     30.02 o 
   1   3  12      494.25      578.03     11.23 o 
   2   3  12      799.30      784.34     16.72 o 
   3   3  12       97.79      103.02      9.39 o 
   4   3  12     1705.88     1630.12     41.08 o 
   5   3  12      413.77      400.71     14.53 o 
   6   3  12       90.28       93.06      8.34 o 
   7   3  12      126.46      121.94     14.19 o 
   8   3  12       51.12       52.60     14.85 o 
  -7   4  12       17.77       31.96     10.39 o 
  -6   4  12      507.35      532.12     20.37 o 
  -5   4  12      468.62      443.78     12.89 o 
  -4   4  12      342.48      335.76     14.91 o 
  -3   4  12      183.09      200.03     12.93 o 
  -2   4  12      741.07      799.40     16.39 o 
  -1   4  12     1649.02     1768.81     29.96 o 
   0   4  12        3.07        7.16      4.38 o 
   1   4  12     1652.48     1747.31     22.23 o 
   2   4  12      741.01      820.08     20.24 o 
   3   4  12      184.17      172.66      9.04 o 
   4   4  12      344.66      333.13     10.42 o 
   5   4  12      470.37      441.17     12.43 o 
   6   4  12      507.35      555.48     15.76 o 
   7   4  12       17.65       28.06     12.54 o 
  -7   5  12      229.49      227.63     14.78 o 
  -6   5  12      251.49      222.68     14.71 o 
  -5   5  12      577.88      554.62     15.55 o 
  -4   5  12     1699.97     1682.39     35.41 o 
  -3   5  12       74.32       73.82      6.72 o 
  -2   5  12      376.07      341.77     10.77 o 
  -1   5  12      487.65      531.50     14.52 o 
   0   5  12       23.99       30.83      5.75 o 
   1   5  12      488.84      497.49     14.22 o 
   2   5  12      377.59      381.47     11.65 o 
   3   5  12       74.32       70.25      6.78 o 
   4   5  12     1697.52     1669.69     28.17 o 
   5   5  12      578.09      561.21     13.33 o 
   6   5  12      251.27      255.13     15.94 o 
   7   5  12      229.79      251.36     11.69 o 
  -7   6  12       16.75       14.17      9.81 o 
  -6   6  12        1.99        1.49      8.34 o 
  -5   6  12      120.69      136.13     15.07 o 
  -4   6  12      156.59      157.30      8.84 o 
  -3   6  12      183.35      194.36     12.70 o 
  -2   6  12      172.05      169.25      8.62 o 
  -1   6  12       55.42       72.47      9.91 o 
   0   6  12     4040.68     4044.14     45.45 o 
   1   6  12       56.09       63.27      6.65 o 
   2   6  12      169.91      153.64      8.40 o 
   3   6  12      181.63      171.77      9.78 o 
   4   6  12      156.60      158.84      8.38 o 
   5   6  12      121.53      129.53      7.25 o 
   6   6  12        2.05       -1.89      6.12 o 
   7   6  12       16.50       26.70      8.12 o 
  -7   7  12       65.03       48.08     15.91 o 
  -6   7  12      351.30      326.49     16.14 o 
  -5   7  12       81.28       56.91     10.64 o 
  -4   7  12      157.10      140.06     11.66 o 
  -3   7  12      596.36      587.36     13.42 o 
  -2   7  12      183.92      194.47      8.38 o 
  -1   7  12      612.14      610.66     15.47 o 
   0   7  12      666.42      761.33     16.49 o 
   1   7  12      607.70      607.94     15.84 o 
   2   7  12      183.94      200.17     10.93 o 
   3   7  12      595.75      559.29     25.58 o 
   4   7  12      156.33      139.14      8.60 o 
   5   7  12       80.97       90.10      9.43 o 
   6   7  12      351.14      316.39     12.65 o 
   7   7  12       66.53       62.54     24.42 o 
  -6   8  12        7.71        8.41     12.07 o 
  -5   8  12      122.21      139.12     19.18 o 
  -4   8  12      329.53      357.22     14.24 o 
  -3   8  12      316.56      326.54     12.39 o 
  -2   8  12      324.82      318.02     12.02 o 
  -1   8  12      377.97      370.63     11.97 o 
   0   8  12       84.62       71.17      7.65 o 
   1   8  12      382.08      383.08     19.19 o 
   2   8  12      326.37      336.99     15.56 o 
   3   8  12      321.96      347.01     11.47 o 
   4   8  12      331.37      336.41     13.49 o 
   5   8  12      120.32      130.60      7.92 o 
   6   8  12        7.62        4.57      5.79 o 
  -5   9  12        8.85        8.93      8.03 o 
  -4   9  12      151.74      190.13     24.98 o 
  -3   9  12      136.30      128.80      8.53 o 
  -2   9  12       11.65       18.57      5.48 o 
  -1   9  12       30.45       30.80      6.96 o 
   0   9  12     1158.25     1249.24     19.12 o 
   1   9  12       32.28       27.39      6.37 o 
   2   9  12       11.40       20.84      6.04 o 
   3   9  12      135.53      148.58     11.18 o 
   4   9  12      153.18      150.11     10.46 o 
   5   9  12        9.37        5.39      6.80 o 
   6   9  12        2.64        6.46     21.35 o 
  -5  10  12       54.50       81.89     33.58 o 
  -4  10  12       23.94        6.72      9.09 o 
  -3  10  12       30.10       23.81      6.39 o 
  -2  10  12      267.61      266.73     10.76 o 
  -1  10  12       98.41       91.27      8.69 o 
   0  10  12        0.31       -1.27      6.10 o 
   1  10  12      100.24       84.49      9.05 o 
   2  10  12      269.00      257.21     12.04 o 
   3  10  12       30.26       35.38      8.74 o 
   4  10  12       23.88       13.36      8.68 o 
   5  10  12       54.77       53.85      9.11 o 
  -4  11  12      192.26      206.87     22.86 o 
  -3  11  12       45.46       41.05      6.96 o 
  -2  11  12       22.30       11.07      6.63 o 
  -1  11  12       26.68       27.02      5.65 o 
   0  11  12       51.03       58.95      8.14 o 
   1  11  12       26.50       19.12      6.75 o 
   2  11  12       21.68       22.42      8.74 o 
   3  11  12       45.39       34.90      8.80 o 
   4  11  12      194.43      190.97     11.87 o 
  -3  12  12      145.50       84.16     21.58 o 
  -2  12  12       21.20       21.63      5.47 o 
  -1  12  12       33.30       37.99      6.02 o 
   0  12  12       12.50       16.38      7.20 o 
   1  12  12       33.56       26.78      9.36 o 
   2  12  12       22.26       13.78      8.19 o 
   3  12  12      146.92      139.94     20.65 o 
   1   0  13        1.57       -1.46      3.88 o 
   2   0  13      254.63      260.73     12.70 o 
   3   0  13      158.42      142.05      8.63 o 
   4   0  13       61.49       74.94      9.30 o 
   5   0  13      591.83      589.06     28.73 o 
   6   0  13       37.77       42.11      8.33 o 
   7   0  13      161.26      183.82     15.27 o 
   8   0  13        4.81        4.35      7.34 o 
  -8   1  13       30.71       28.60     27.39 o 
  -7   1  13      248.78      262.64     14.23 o 
  -6   1  13       89.30      105.57      9.75 o 
  -5   1  13      406.32      351.68     21.08 o 
  -4   1  13      128.55      122.08     12.41 o 
  -3   1  13        7.58       -4.53      4.53 o 
  -2   1  13      582.56      616.37     18.29 o 
  -1   1  13      854.97      898.05     14.21 o 
   0   1  13        2.12        3.90      3.60 o 
   1   1  13      855.63      960.93     25.25 o 
   2   1  13      583.09      613.39     15.08 o 
   3   1  13        7.72       12.72      5.85 o 
   4   1  13      131.09      118.37     11.85 o 
   5   1  13      411.10      364.53     15.80 o 
   6   1  13       88.49       94.36      7.68 o 
   7   1  13      247.36      246.39     16.80 o 
   8   1  13       30.90       27.45      8.58 o 
  -8   2  13       53.66       71.89     12.03 o 
  -7   2  13       28.82       23.83      8.50 o 
  -6   2  13      862.88      809.55     36.78 o 
  -5   2  13      531.28      551.08     22.43 o 
  -4   2  13      160.00      146.49     13.30 o 
  -3   2  13      138.37      141.60      7.58 o 
  -2   2  13      308.55      332.88      9.18 o 
  -1   2  13      997.66      992.43     16.04 o 
   0   2  13      137.28      166.61      6.56 o 
   1   2  13     1010.21     1004.79     16.18 o 
   2   2  13      316.65      318.81     10.89 o 
   3   2  13      136.83      155.58     13.42 o 
   4   2  13      161.76      154.62     11.73 o 
   5   2  13      525.74      516.36     18.52 o 
   6   2  13      864.36      825.37     16.99 o 
   7   2  13       29.27       31.26     13.16 o 
   8   2  13       53.68       51.26      9.35 o 
  -8   3  13      158.24      228.71     42.99 o 
  -7   3  13       59.88       59.59     10.47 o 
  -6   3  13       97.32      106.32     10.99 o 
  -5   3  13      151.38      160.66      9.61 o 
  -4   3  13      260.41      277.22     14.75 o 
  -3   3  13       36.07       30.42      5.25 o 
  -2   3  13      801.34      789.32     15.84 o 
  -1   3  13     1252.72     1269.85     20.29 o 
   0   3  13      283.70      408.42     12.08 o 
   1   3  13     1250.85     1295.62     17.82 o 
   2   3  13      808.13      788.52     19.81 o 
   3   3  13       34.22       36.25      7.69 o 
   4   3  13      258.83      290.65     13.79 o 
   5   3  13      150.45      133.04     13.34 o 
   6   3  13       96.97      107.75      7.80 o 
   7   3  13       58.06       60.48      9.72 o 
   8   3  13      157.01      106.77     34.00 o 
  -7   4  13       72.16       64.13     10.89 o 
  -6   4  13      192.71      192.06     17.53 o 
  -5   4  13      658.08      609.29     20.80 o 
  -4   4  13       19.25       15.33      7.11 o 
  -3   4  13       97.18      111.19      8.55 o 
  -2   4  13      408.14      437.15     12.48 o 
  -1   4  13       77.54       69.97      8.68 o 
   0   4  13      418.21      409.58     13.92 o 
   1   4  13       75.51       71.89      6.82 o 
   2   4  13      406.11      427.17     13.02 o 
   3   4  13       97.83       95.03     12.57 o 
   4   4  13       19.33       15.79      5.42 o 
   5   4  13      659.49      629.05     13.85 o 
   6   4  13      193.25      174.25      9.12 o 
   7   4  13       73.37       63.77     10.47 o 
  -7   5  13       20.66       20.55      9.46 o 
  -6   5  13       21.29       25.29      9.56 o 
  -5   5  13       49.13       55.99      8.03 o 
  -4   5  13      306.07      307.36     12.80 o 
  -3   5  13      701.34      672.07     15.17 o 
  -2   5  13      485.85      503.23     12.86 o 
  -1   5  13      847.85      875.80     21.71 o 
   0   5  13      481.19      479.13     13.16 o 
   1   5  13      844.23      908.34     18.65 o 
   2   5  13      484.23      452.25     12.82 o 
   3   5  13      699.60      679.68     16.93 o 
   4   5  13      308.06      332.33     11.03 o 
   5   5  13       49.97       43.04      6.22 o 
   6   5  13       21.83       15.70      6.74 o 
   7   5  13       21.62       18.07      6.94 o 
  -7   6  13       43.08       29.78     11.40 o 
  -6   6  13       48.19       31.63     10.86 o 
  -5   6  13        3.32        0.30      8.13 o 
  -4   6  13      541.10      568.31     14.96 o 
  -3   6  13      148.83      156.13      8.09 o 
  -2   6  13       98.85      101.32      7.58 o 
  -1   6  13     1409.33     1353.75     26.45 o 
   0   6  13       83.54       80.62      6.51 o 
   1   6  13     1406.37     1353.46     22.56 o 
   2   6  13       96.88      101.52      9.43 o 
   3   6  13      145.51      140.24      9.35 o 
   4   6  13      541.48      552.92     24.07 o 
   5   6  13        3.00       -5.16      5.16 o 
   6   6  13       47.76       54.59     12.07 o 
   7   6  13       42.56       31.41      7.50 o 
  -6   7  13       73.32       67.15     10.29 o 
  -5   7  13       16.68       35.35     10.19 o 
  -4   7  13      803.39      805.01     34.65 o 
  -3   7  13      117.15      125.25      8.47 o 
  -2   7  13      442.72      429.89     11.11 o 
  -1   7  13      346.46      378.29     12.09 o 
   0   7  13      369.76      367.88     15.85 o 
   1   7  13      347.32      355.80     17.76 o 
   2   7  13      447.95      426.58     18.03 o 
   3   7  13      117.80      114.45      8.11 o 
   4   7  13      799.60      755.30     17.76 o 
   5   7  13       16.74       14.75      6.07 o 
   6   7  13       72.87       76.24      7.04 o 
  -6   8  13       49.17       44.48     15.35 o 
  -5   8  13      174.22      180.87     17.07 o 
  -4   8  13      171.55      182.54     12.02 o 
  -3   8  13       92.53      108.49      7.79 o 
  -2   8  13        7.52        5.43      5.42 o 
  -1   8  13        6.12        5.10      5.37 o 
   0   8  13      444.13      440.18     19.54 o 
   1   8  13        5.82        7.34      6.24 o 
   2   8  13        7.47        1.43      5.38 o 
   3   8  13       91.36      103.81      9.61 o 
   4   8  13      169.38      162.90     10.10 o 
   5   8  13      174.63      178.29      8.88 o 
   6   8  13       49.22       48.00      6.60 o 
  -5   9  13       86.47       88.98     10.96 o 
  -4   9  13       59.30       45.51      8.82 o 
  -3   9  13       48.95       47.75      6.88 o 
  -2   9  13      127.67      117.13      9.07 o 
  -1   9  13      407.89      405.73     13.49 o 
   0   9  13      254.40      246.42     11.49 o 
   1   9  13      408.10      390.71     12.52 o 
   2   9  13      127.15      103.92      7.85 o 
   3   9  13       50.16       48.41      7.68 o 
   4   9  13       59.12       58.96      8.82 o 
   5   9  13       86.72       70.40     13.07 o 
  -5  10  13       57.19       46.92     30.91 o 
  -4  10  13      185.48      207.78     11.10 o 
  -3  10  13       25.15       27.17      5.57 o 
  -2  10  13      287.46      283.55     12.54 o 
  -1  10  13      368.87      347.14     13.91 o 
   0  10  13      251.93      279.29     13.46 o 
   1  10  13      372.66      374.80     12.48 o 
   2  10  13      290.00      277.43     14.26 o 
   3  10  13       25.47       24.17      7.68 o 
   4  10  13      184.19      177.64     12.71 o 
   5  10  13       56.26       68.88      8.36 o 
  -4  11  13       78.97      113.23     12.17 o 
  -3  11  13       94.63      107.14      8.30 o 
  -2  11  13      104.32      107.76     10.14 o 
  -1  11  13       44.86       42.13      6.23 o 
   0  11  13        0.00       -5.39      6.53 o 
   1  11  13       43.88       43.66      7.86 o 
   2  11  13      104.29       90.89     19.14 o 
   3  11  13       96.31       92.77     13.19 o 
   4  11  13       79.05       83.95     14.07 o 
  -2  12  13       81.76       98.42      8.39 o 
  -1  12  13      231.30      242.01     20.93 o 
   0  12  13       27.56       25.60      7.19 o 
   1  12  13      232.68      216.25     19.72 o 
   2  12  13       83.15       95.43     10.98 o 
   0   0  14     1402.59     1716.91     29.65 o 
   1   0  14      280.30      368.42     10.81 o 
   2   0  14      278.34      220.49      9.52 o 
   3   0  14       63.13       63.22      7.29 o 
   4   0  14        5.96       -0.28      6.85 o 
   5   0  14      192.65      185.99     17.11 o 
   6   0  14       81.42       76.35     12.11 o 
   7   0  14       23.18       15.79     11.48 o 
   8   0  14        6.78       13.22     11.16 o 
  -8   1  14       14.72       12.92     11.13 o 
  -7   1  14       42.54       47.19      9.04 o 
  -6   1  14      246.22      255.71     12.60 o 
  -5   1  14        8.17        7.89      8.68 o 
  -4   1  14       32.82       30.05      7.50 o 
  -3   1  14      667.09      681.45     16.52 o 
  -2   1  14      559.52      574.74     19.25 o 
  -1   1  14     1100.87     1030.39     17.46 o 
   0   1  14      498.73      468.52     13.08 o 
   1   1  14     1092.74     1005.52     17.39 o 
   2   1  14      558.29      556.76     20.68 o 
   3   1  14      670.42      711.50     17.20 o 
   4   1  14       32.02       27.49     11.22 o 
   5   1  14        8.68       13.08     10.23 o 
   6   1  14      247.61      251.75     11.40 o 
   7   1  14       41.92       50.29     10.68 o 
   8   1  14       14.80        7.30     11.34 o 
  -7   2  14       51.70       57.59     10.82 o 
  -6   2  14       21.42       22.08      8.90 o 
  -5   2  14      657.68      654.67     17.04 o 
  -4   2  14      325.79      312.62     14.49 o 
  -3   2  14      428.27      441.93     12.61 o 
  -2   2  14      134.81      134.46     10.17 o 
  -1   2  14      363.33      378.20     11.02 o 
   0   2  14      195.77      223.16      7.63 o 
   1   2  14      362.87      358.58     11.09 o 
   2   2  14      136.15      142.41     18.41 o 
   3   2  14      428.00      445.05     29.78 o 
   4   2  14      323.99      300.66     16.74 o 
   5   2  14      655.38      697.18     17.43 o 
   6   2  14       21.62       30.22      6.85 o 
   7   2  14       51.06       71.85     11.21 o 
  -7   3  14       99.75      100.10     15.05 o 
  -6   3  14      128.92      140.07     15.78 o 
  -5   3  14      371.78      378.83     14.71 o 
  -4   3  14      279.55      279.86     18.23 o 
  -3   3  14       57.96       76.21     12.06 o 
  -2   3  14     1138.67     1173.54     19.58 o 
  -1   3  14      722.83      727.70     16.17 o 
   0   3  14     1217.92     1165.54     21.58 o 
   1   3  14      722.21      754.02     13.81 o 
   2   3  14     1143.46     1171.80     22.97 o 
   3   3  14       57.47       50.59      8.52 o 
   4   3  14      279.51      303.97     11.64 o 
   5   3  14      374.69      369.85     13.49 o 
   6   3  14      128.29      131.21      8.64 o 
   7   3  14      100.61      103.81     12.18 o 
  -7   4  14       46.38       69.17     10.58 o 
  -6   4  14      299.59      310.64     17.95 o 
  -5   4  14      925.35      972.57     20.96 o 
  -4   4  14       91.41       88.69     10.00 o 
  -3   4  14       53.92       40.14      6.97 o 
  -2   4  14      111.42      113.92      7.63 o 
  -1   4  14      280.45      273.46     12.47 o 
   0   4  14       94.79       94.39      7.94 o 
   1   4  14      279.53      278.62      9.60 o 
   2   4  14      110.16      104.13      7.91 o 
   3   4  14       53.74       50.79      7.75 o 
   4   4  14       90.04       79.77      7.96 o 
   5   4  14      921.78      959.72     18.59 o 
   6   4  14      300.60      290.24     19.28 o 
   7   4  14       46.98       57.54     11.74 o 
  -7   5  14        2.59        6.79     10.54 o 
  -6   5  14      209.69      239.73     22.05 o 
  -5   5  14      315.20      298.25     14.52 o 
  -4   5  14       93.66       97.01      7.70 o 
  -3   5  14       80.85       86.10      7.53 o 
  -2   5  14      211.14      211.44      9.64 o 
  -1   5  14       60.85       71.50      8.92 o 
   0   5  14      132.20      117.75      7.15 o 
   1   5  14       61.37       72.57      7.56 o 
   2   5  14      214.05      202.02      9.14 o 
   3   5  14       81.25       77.80      8.93 o 
   4   5  14       95.00       97.00      7.49 o 
   5   5  14      315.25      297.01     10.62 o 
   6   5  14      210.55      233.54     11.17 o 
   7   5  14        2.61       -3.47      6.96 o 
  -7   6  14       30.97       23.06     16.07 o 
  -6   6  14        8.57        4.87      9.65 o 
  -5   6  14      139.13      170.61     12.54 o 
  -4   6  14      128.74      130.57      9.91 o 
  -3   6  14      323.01      294.22     10.35 o 
  -2   6  14      152.36      140.29      8.41 o 
  -1   6  14      528.48      513.24     18.59 o 
   0   6  14        0.20        0.96      5.01 o 
   1   6  14      529.65      514.97     25.73 o 
   2   6  14      151.06      146.48      9.10 o 
   3   6  14      320.41      337.39     12.34 o 
   4   6  14      129.35      122.01     11.03 o 
   5   6  14      136.85      149.83     10.73 o 
   6   6  14        7.94       13.45      6.52 o 
   7   6  14       31.57       23.86      6.91 o 
  -6   7  14      225.04      219.33     18.37 o 
  -5   7  14      182.91      178.05     14.34 o 
  -4   7  14      519.12      547.56     16.90 o 
  -3   7  14      525.48      537.91     17.68 o 
  -2   7  14      299.42      309.00      9.79 o 
  -1   7  14      470.62      489.61     12.37 o 
   0   7  14        4.55        6.36      5.60 o 
   1   7  14      471.62      514.41     18.92 o 
   2   7  14      301.18      312.45     15.44 o 
   3   7  14      525.13      526.08     25.26 o 
   4   7  14      519.89      530.41     20.91 o 
   5   7  14      182.67      171.32     10.60 o 
   6   7  14      225.66      201.62     13.11 o 
  -6   8  14       24.76       24.89     23.81 o 
  -5   8  14      535.72      506.00     52.20 o 
  -4   8  14       15.59       16.62      8.17 o 
  -3   8  14      112.71      110.26      8.35 o 
  -2   8  14      459.13      499.89     15.85 o 
  -1   8  14      373.99      384.03     13.70 o 
   0   8  14        3.89       13.17      5.83 o 
   1   8  14      372.92      362.93     16.89 o 
   2   8  14      458.72      493.31     19.32 o 
   3   8  14      112.48      132.97      9.00 o 
   4   8  14       15.44       16.24      7.20 o 
   5   8  14      536.67      575.46     25.71 o 
   6   8  14       24.07       26.96      7.22 o 
  -5   9  14      120.82      109.85     15.87 o 
  -4   9  14       35.06       40.53      9.95 o 
  -3   9  14        6.35       10.99      6.60 o 
  -2   9  14      328.83      390.34     12.33 o 
  -1   9  14      260.74      249.04     11.28 o 
   0   9  14      243.40      248.78      9.60 o 
   1   9  14      261.58      261.15     10.14 o 
   2   9  14      330.39      346.09     13.25 o 
   3   9  14        6.11       12.37      6.65 o 
   4   9  14       35.19       52.98      8.85 o 
   5   9  14      119.94      101.80     10.65 o 
  -4  10  14        8.42       14.28      7.85 o 
  -3  10  14       95.22      102.94      7.13 o 
  -2  10  14       10.65        0.50      6.23 o 
  -1  10  14      260.15      272.06     11.70 o 
   0  10  14      456.44      479.31     16.49 o 
   1  10  14      258.87      260.01     10.66 o 
   2  10  14       10.30       -2.35      6.93 o 
   3  10  14       92.64       81.26      9.84 o 
   4  10  14        8.40        4.81      7.09 o 
  -3  11  14       72.58       71.69      8.77 o 
  -2  11  14       68.72       71.75      9.00 o 
  -1  11  14       67.80       70.58      7.32 o 
   0  11  14      555.46      608.67     19.74 o 
   1  11  14       67.06       62.98      7.96 o 
   2  11  14       68.24       54.17     12.26 o 
   3  11  14       72.09       46.46     11.62 o 
  -2  12  14       58.78       51.63      6.23 o 
  -1  12  14       54.47       60.57      9.08 o 
   0  12  14       65.42       65.88      6.92 o 
   1  12  14       54.94       62.66     12.17 o 
   2  12  14       59.94       52.30     12.02 o 
   1   0  15      107.77      100.24      8.12 o 
   2   0  15      107.32      104.38      7.06 o 
   3   0  15      273.47      309.14     12.31 o 
   4   0  15      729.36      756.59     21.28 o 
   5   0  15      224.81      233.22     13.60 o 
   6   0  15      100.14      103.05      9.71 o 
   7   0  15       37.40       37.10      9.80 o 
  -7   1  15       35.61       34.89     10.53 o 
  -6   1  15      302.27      320.98     19.07 o 
  -5   1  15      929.19      928.89     35.97 o 
  -4   1  15      140.75      159.53     11.63 o 
  -3   1  15       22.53       27.13      6.38 o 
  -2   1  15       34.00       28.86      5.67 o 
  -1   1  15      585.30      617.55     15.14 o 
   0   1  15     3242.07     3300.20     36.98 o 
   1   1  15      588.68      609.07     15.17 o 
   2   1  15       34.07       26.55      9.80 o 
   3   1  15       22.01       18.41      6.76 o 
   4   1  15      139.69      128.27     14.14 o 
   5   1  15      927.32      902.42     19.67 o 
   6   1  15      301.90      302.37     13.96 o 
   7   1  15       35.35       18.30      8.90 o 
  -7   2  15       20.55       24.53      9.28 o 
  -6   2  15        2.23       -1.57      9.59 o 
  -5   2  15      578.93      561.78     18.07 o 
  -4   2  15      804.44      788.82     23.00 o 
  -3   2  15       43.99       37.47      8.35 o 
  -2   2  15      702.22      678.96     13.71 o 
  -1   2  15      202.64      201.37      9.63 o 
   0   2  15      347.84      336.61     11.83 o 
   1   2  15      203.26      204.39     11.35 o 
   2   2  15      699.46      682.15     17.04 o 
   3   2  15       44.18       47.94      8.41 o 
   4   2  15      810.02      807.20     25.05 o 
   5   2  15      581.15      558.19     15.75 o 
   6   2  15        2.04        3.03      7.49 o 
   7   2  15       20.32       21.40     12.17 o 
  -7   3  15       75.53       69.53      9.63 o 
  -6   3  15        4.23       -5.97      9.67 o 
  -5   3  15       96.00      100.85      9.14 o 
  -4   3  15       30.59       29.76      7.91 o 
  -3   3  15      296.22      286.50     13.01 o 
  -2   3  15       57.54       46.47      5.92 o 
  -1   3  15      203.70      194.80      9.16 o 
   0   3  15      809.34      891.76     18.49 o 
   1   3  15      204.69      193.93     13.10 o 
   2   3  15       57.13       29.57      7.05 o 
   3   3  15      295.73      300.34     12.26 o 
   4   3  15       30.48       30.41      6.98 o 
   5   3  15       98.02       77.01      8.97 o 
   6   3  15        4.33        1.08      6.38 o 
   7   3  15       76.80       76.46     10.66 o 
  -7   4  15       28.27       10.45      8.56 o 
  -6   4  15       77.87       70.10     11.42 o 
  -5   4  15       88.02       65.51      8.43 o 
  -4   4  15       51.56       40.08      6.76 o 
  -3   4  15      226.24      239.43     12.56 o 
  -2   4  15       69.05       86.86      7.15 o 
  -1   4  15      316.46      348.25     14.37 o 
   0   4  15      237.39      223.71      8.89 o 
   1   4  15      318.72      351.49     10.60 o 
   2   4  15       67.96       81.49      9.48 o 
   3   4  15      229.09      204.32     16.00 o 
   4   4  15       51.40       32.48      8.84 o 
   5   4  15       86.08       76.94      7.19 o 
   6   4  15       77.50       73.50      8.25 o 
   7   4  15       27.59       29.17     11.47 o 
  -7   5  15       70.61       68.62     16.44 o 
  -6   5  15       13.63       17.96     10.75 o 
  -5   5  15       55.84       55.47      9.91 o 
  -4   5  15       80.22       68.14      6.73 o 
  -3   5  15      337.25      320.29     13.59 o 
  -2   5  15      191.60      183.57      9.82 o 
  -1   5  15      127.43      142.31      8.40 o 
   0   5  15     1102.21     1121.38     18.29 o 
   1   5  15      124.28      120.62      7.75 o 
   2   5  15      190.01      172.04      8.70 o 
   3   5  15      338.22      337.00     19.12 o 
   4   5  15       78.87       93.01     11.01 o 
   5   5  15       54.91       59.10      6.79 o 
   6   5  15       13.69        4.57      6.35 o 
   7   5  15       70.87       70.02      9.22 o 
  -6   6  15      102.44      103.73     16.61 o 
  -5   6  15      114.10      114.21     14.44 o 
  -4   6  15      139.11      152.59      9.34 o 
  -3   6  15      124.90      129.44      8.00 o 
  -2   6  15      138.77      138.30      9.30 o 
  -1   6  15       85.98       82.86      7.26 o 
   0   6  15      239.09      275.94     10.37 o 
   1   6  15       84.45       85.77      8.78 o 
   2   6  15      139.89      116.79      8.16 o 
   3   6  15      125.01      122.19      8.17 o 
   4   6  15      139.82      139.36      8.40 o 
   5   6  15      112.77      123.38      7.97 o 
   6   6  15      101.44       89.54      8.32 o 
  -6   7  15      197.89      191.36     11.10 o 
  -5   7  15       70.57       62.80      9.81 o 
  -4   7  15      142.89      179.23     21.70 o 
  -3   7  15      171.01      189.49      7.73 o 
  -2   7  15      285.98      290.24     10.33 o 
  -1   7  15      586.36      602.99     14.49 o 
   0   7  15     1569.25     1663.02     32.75 o 
   1   7  15      584.87      623.49     21.30 o 
   2   7  15      285.24      292.67     14.53 o 
   3   7  15      168.74      177.87      9.22 o 
   4   7  15      144.51      143.27     14.01 o 
   5   7  15       70.74       62.23      7.50 o 
   6   7  15      198.15      174.58     12.73 o 
  -6   8  15       82.22       49.82     19.22 o 
  -5   8  15       15.43       -5.80      9.08 o 
  -4   8  15      107.12      118.29     10.43 o 
  -3   8  15      197.32      198.85     13.19 o 
  -2   8  15       81.58       85.37      9.08 o 
  -1   8  15      424.02      420.91     16.34 o 
   0   8  15       10.36        8.28      6.36 o 
   1   8  15      425.51      411.99     15.54 o 
   2   8  15       80.56       84.91      7.19 o 
   3   8  15      199.25      204.34     10.75 o 
   4   8  15      106.10      105.56      9.50 o 
   5   8  15       15.61       11.77      6.71 o 
   6   8  15       83.29       63.61     17.66 o 
  -5   9  15        3.87       -3.27      7.80 o 
  -4   9  15      102.23      103.98     10.91 o 
  -3   9  15      229.25      226.81     11.92 o 
  -2   9  15      383.36      369.17     12.45 o 
  -1   9  15       28.78       25.35      6.96 o 
   0   9  15      178.36      189.02      9.44 o 
   1   9  15       28.04       33.87      7.22 o 
   2   9  15      382.77      369.71     19.35 o 
   3   9  15      228.71      245.12     10.40 o 
   4   9  15      104.09       96.10     10.85 o 
   5   9  15        3.70        6.78      7.41 o 
  -4  10  15       11.47        8.00      7.54 o 
  -3  10  15      156.45      152.91     16.92 o 
  -2  10  15       15.47       25.59      6.67 o 
  -1  10  15      108.84      117.15      7.38 o 
   0  10  15      480.09      470.92     33.66 o 
   1  10  15      109.81      117.98     10.58 o 
   2  10  15       15.33       20.01      9.73 o 
   3  10  15      155.17      134.16     27.78 o 
   4  10  15       11.55       10.96      9.02 o 
  -3  11  15       83.21       68.44     13.08 o 
  -2  11  15       27.22       25.98      7.05 o 
  -1  11  15      190.01      194.46     10.85 o 
   0  11  15      115.11      108.09      9.24 o 
   1  11  15      190.43      180.37     12.42 o 
   2  11  15       27.08       16.47      9.28 o 
   3  11  15       83.05       88.97     13.08 o 
  -1  12  15       40.86       42.16      5.78 o 
   0  12  15       70.02       66.33      7.42 o 
   1  12  15       40.79       36.18      7.96 o 
   0   0  16     2121.17     2134.81     40.38 o 
   1   0  16       35.34       46.34      7.02 o 
   2   0  16       21.22       23.38      5.56 o 
   3   0  16        0.28        5.91      5.58 o 
   4   0  16      621.81      626.05     16.41 o 
   5   0  16      129.95       99.60      9.24 o 
   6   0  16        0.54        3.08      7.55 o 
   7   0  16       27.71       43.47     19.83 o 
  -7   1  16      160.69      194.22     14.54 o 
  -6   1  16      100.64      106.16     10.87 o 
  -5   1  16       72.36       64.58     10.08 o 
  -4   1  16      222.67      190.19     13.30 o 
  -3   1  16      531.08      506.38     14.60 o 
  -2   1  16       20.77       23.16      5.60 o 
  -1   1  16       61.52       54.97      7.49 o 
   0   1  16        4.10        6.93      5.10 o 
   1   1  16       63.51       81.49      8.80 o 
   2   1  16       20.35       16.45      5.76 o 
   3   1  16      530.86      496.64     18.60 o 
   4   1  16      222.51      246.74     13.30 o 
   5   1  16       72.12       69.90      7.80 o 
   6   1  16      100.96      112.85     15.23 o 
   7   1  16      163.44      162.35     18.75 o 
  -7   2  16      178.11      170.91     13.24 o 
  -6   2  16      138.83      166.51     11.25 o 
  -5   2  16      345.95      377.57     15.55 o 
  -4   2  16      103.67      103.58      8.40 o 
  -3   2  16      126.17      150.50     10.00 o 
  -2   2  16       99.02      118.99      7.95 o 
  -1   2  16      440.35      436.37     15.13 o 
   0   2  16      563.31      518.44     21.91 o 
   1   2  16      440.25      440.56     25.06 o 
   2   2  16       97.64       97.07      7.32 o 
   3   2  16      127.36      127.08     10.44 o 
   4   2  16      103.03       84.61      8.95 o 
   5   2  16      345.83      349.85     13.02 o 
   6   2  16      138.74      159.43     11.00 o 
   7   2  16      179.71      181.51     23.18 o 
  -7   3  16       12.55       15.88      7.92 o 
  -6   3  16      438.14      434.54     20.27 o 
  -5   3  16       27.55       22.11      8.61 o 
  -4   3  16      293.67      283.19     13.08 o 
  -3   3  16       19.81       22.48      5.94 o 
  -2   3  16       53.51       57.28      7.54 o 
  -1   3  16      672.14      618.43     15.71 o 
   0   3  16       15.81        7.04      5.67 o 
   1   3  16      677.62      647.49     14.55 o 
   2   3  16       52.35       45.56      6.28 o 
   3   3  16       20.08       15.10      6.82 o 
   4   3  16      294.08      303.22     15.14 o 
   5   3  16       26.62       27.97      6.24 o 
   6   3  16      438.20      413.83     19.45 o 
   7   3  16       12.21       26.22     11.01 o 
  -7   4  16       18.73       14.84     12.25 o 
  -6   4  16       12.63       13.83      9.49 o 
  -5   4  16       87.27       92.30      8.96 o 
  -4   4  16      166.44      169.02      8.50 o 
  -3   4  16       95.64      101.14      8.09 o 
  -2   4  16      375.22      353.18     12.96 o 
  -1   4  16      472.76      457.90     14.80 o 
   0   4  16      126.74      120.09      9.21 o 
   1   4  16      473.06      483.80     12.33 o 
   2   4  16      376.17      348.12     11.80 o 
   3   4  16       97.98      100.71     11.01 o 
   4   4  16      167.96      171.59      8.78 o 
   5   4  16       86.09       95.59     11.45 o 
   6   4  16       13.30       11.78      7.15 o 
   7   4  16       19.65       27.33     10.45 o 
  -7   5  16        6.95      -11.12     11.12 o 
  -6   5  16       52.98       46.37     11.34 o 
  -5   5  16      103.19      106.22     11.17 o 
  -4   5  16      200.23      210.60      9.51 o 
  -3   5  16       14.38        3.15      6.40 o 
  -2   5  16      238.69      223.97      9.90 o 
  -1   5  16      171.28      182.08     10.07 o 
   0   5  16      846.30      898.82     23.94 o 
   1   5  16      173.18      185.89      9.43 o 
   2   5  16      240.05      246.43     11.55 o 
   3   5  16       14.61        7.24      6.72 o 
   4   5  16      200.43      205.93     11.50 o 
   5   5  16      103.26      103.73     10.80 o 
   6   5  16       53.32       39.44      7.00 o 
   7   5  16        6.76       -1.13      6.35 o 
  -6   6  16       24.76       28.41      8.50 o 
  -5   6  16      364.69      380.83     25.35 o 
  -4   6  16       15.86       16.54      7.01 o 
  -3   6  16       87.16       82.90      8.53 o 
  -2   6  16       85.70       85.11      6.91 o 
  -1   6  16      474.00      503.56     14.33 o 
   0   6  16      200.42      194.77      9.37 o 
   1   6  16      477.57      473.69     15.29 o 
   2   6  16       86.00       73.69     11.31 o 
   3   6  16       88.17       94.07      7.64 o 
   4   6  16       15.08       15.36      6.08 o 
   5   6  16      365.27      362.14     11.98 o 
   6   6  16       24.93       18.10      7.33 o 
  -6   7  16      193.31      198.56     15.80 o 
  -5   7  16       15.60       12.42      9.37 o 
  -4   7  16      128.92      133.01     12.54 o 
  -3   7  16      142.50      147.10      8.32 o 
  -2   7  16      361.01      334.21     10.70 o 
  -1   7  16       24.44       25.37      5.73 o 
   0   7  16     1403.93     1311.06     20.80 o 
   1   7  16       24.13       32.41      6.73 o 
   2   7  16      360.46      337.60     14.20 o 
   3   7  16      143.28      127.01      9.44 o 
   4   7  16      128.32      118.55      9.31 o 
   5   7  16       15.37       23.21      6.59 o 
   6   7  16      195.01      202.82     22.31 o 
  -5   8  16       15.69        7.85      8.49 o 
  -4   8  16       12.66       11.56      6.93 o 
  -3   8  16       63.04       81.49      8.06 o 
  -2   8  16      153.26      141.71      7.70 o 
  -1   8  16      620.83      678.14     16.42 o 
   0   8  16       40.12       30.02      7.12 o 
   1   8  16      621.40      671.53     22.56 o 
   2   8  16      156.07      152.16     10.22 o 
   3   8  16       62.34       46.98      7.56 o 
   4   8  16       12.94       14.20      6.80 o 
   5   8  16       15.66       17.46      6.65 o 
  -5   9  16        0.51       -7.26      8.64 o 
  -4   9  16       87.77       76.78      7.85 o 
  -3   9  16       40.49       43.84      8.83 o 
  -2   9  16       55.17       53.42      7.08 o 
  -1   9  16       85.85       87.59      7.56 o 
   0   9  16      275.17      279.01     17.75 o 
   1   9  16       86.14       96.49      8.26 o 
   2   9  16       54.94       53.37      8.32 o 
   3   9  16       40.39       38.02      7.48 o 
   4   9  16       88.71       85.04      9.00 o 
   5   9  16        0.48       -3.61      8.17 o 
  -4  10  16      216.41      210.26     22.68 o 
  -3  10  16      136.32      124.61     12.65 o 
  -2  10  16       22.95       20.04      6.72 o 
  -1  10  16       11.06        8.20      5.51 o 
   0  10  16       23.12       30.57      7.42 o 
   1  10  16       11.88       14.93      7.29 o 
   2  10  16       24.31       31.01      7.75 o 
   3  10  16      138.02      131.48     20.84 o 
   4  10  16      217.19      208.61     24.37 o 
  -3  11  16       11.82        8.74      7.18 o 
  -2  11  16       84.69       66.88      6.79 o 
  -1  11  16      127.38      116.29      8.86 o 
   0  11  16       33.53       36.85      6.62 o 
   1  11  16      126.40      125.46     10.35 o 
   2  11  16       83.82       72.79     10.43 o 
   3  11  16       11.45       17.62     11.52 o 
   0  12  16       20.82       21.89      8.01 o 
   1   0  17      521.29      519.46     18.07 o 
   2   0  17      114.64       81.84      7.22 o 
   3   0  17       71.30       79.31     11.11 o 
   4   0  17      562.81      571.46     20.18 o 
   5   0  17      108.02      111.04      9.20 o 
   6   0  17        0.72       -5.13      7.73 o 
   7   0  17       20.41       14.36     10.57 o 
  -7   1  17       35.06       27.40      9.20 o 
  -6   1  17      498.54      502.25     35.54 o 
  -5   1  17       21.47       20.05      8.38 o 
  -4   1  17      663.04      657.14     23.62 o 
  -3   1  17       93.50       74.46      8.26 o 
  -2   1  17      741.33      774.09     32.96 o 
  -1   1  17       91.35       78.14      8.67 o 
   0   1  17     1318.77     1333.27     34.08 o 
   1   1  17       92.29       79.61      7.65 o 
   2   1  17      741.93      770.12     16.59 o 
   3   1  17       93.87       73.33      9.95 o 
   4   1  17      660.89      698.27     21.12 o 
   5   1  17       21.82       31.16      9.57 o 
   6   1  17      497.34      459.45     24.92 o 
   7   1  17       34.16       36.98     17.45 o 
  -7   2  17       42.25       47.60     10.50 o 
  -6   2  17      226.43      240.40     18.20 o 
  -5   2  17       28.13       31.53      9.13 o 
  -4   2  17       80.04       64.01      9.23 o 
  -3   2  17      180.32      174.32     10.13 o 
  -2   2  17       97.36       86.43      7.71 o 
  -1   2  17       48.96       55.15      8.10 o 
   0   2  17      662.97      624.98     19.38 o 
   1   2  17       48.09       48.37      7.12 o 
   2   2  17       98.57       96.64      9.32 o 
   3   2  17      181.39      169.03     10.03 o 
   4   2  17       79.42       87.35     10.39 o 
   5   2  17       28.26       34.22      8.33 o 
   6   2  17      224.09      238.62     19.31 o 
   7   2  17       42.28       62.31     11.99 o 
  -7   3  17       23.12       18.69      8.91 o 
  -6   3  17       86.70       97.76     15.62 o 
  -5   3  17       34.18       35.59      8.43 o 
  -4   3  17      606.88      616.46     18.95 o 
  -3   3  17       90.27      100.90      8.89 o 
  -2   3  17       49.44       54.38      6.49 o 
  -1   3  17      302.92      349.94     11.97 o 
   0   3  17      133.58      130.14      8.54 o 
   1   3  17      305.76      328.58     11.84 o 
   2   3  17       49.20       53.81      7.43 o 
   3   3  17       91.48       97.44      8.97 o 
   4   3  17      605.07      612.36     15.69 o 
   5   3  17       35.35       39.12      6.77 o 
   6   3  17       88.83       88.97      9.59 o 
   7   3  17       22.67       35.54     10.66 o 
  -7   4  17      204.45      226.46     22.83 o 
  -6   4  17        7.73       10.02     10.44 o 
  -5   4  17       43.22       29.37      8.12 o 
  -4   4  17        3.07        9.19      5.82 o 
  -3   4  17        8.14        7.17      6.14 o 
  -2   4  17       48.05       52.16      7.02 o 
  -1   4  17        9.87        2.88      5.91 o 
   0   4  17       25.64       21.27      6.10 o 
   1   4  17        9.75       11.44      5.60 o 
   2   4  17       49.86       41.44      7.53 o 
   3   4  17        7.78       13.41      6.82 o 
   4   4  17        3.24        9.67      6.27 o 
   5   4  17       44.03       45.05      7.63 o 
   6   4  17        8.15       12.66      7.91 o 
   7   4  17      204.83      197.70     13.19 o 
  -6   5  17        7.24       -0.65      9.06 o 
  -5   5  17       87.71       63.32     10.34 o 
  -4   5  17      439.82      461.06     15.18 o 
  -3   5  17        5.14       11.17      6.07 o 
  -2   5  17     1031.12     1096.25     17.54 o 
  -1   5  17       22.13       21.05      5.58 o 
   0   5  17      807.10      806.06     17.68 o 
   1   5  17       23.19       17.20      6.55 o 
   2   5  17     1035.85     1113.32     22.38 o 
   3   5  17        5.07        1.69      5.95 o 
   4   5  17      440.32      452.18     13.03 o 
   5   5  17       86.36       92.98      7.99 o 
   6   5  17        6.57       15.62      8.08 o 
  -6   6  17      191.24      206.99     13.61 o 
  -5   6  17       58.41       51.27     11.39 o 
  -4   6  17       26.09       23.99      7.72 o 
  -3   6  17      128.80      140.94      9.33 o 
  -2   6  17      149.82      152.30      7.52 o 
  -1   6  17       76.96       75.17      6.80 o 
   0   6  17       83.42       82.35      7.24 o 
   1   6  17       77.94       89.38      8.77 o 
   2   6  17      151.17      144.65     10.78 o 
   3   6  17      128.71      149.23      9.98 o 
   4   6  17       26.67       19.09      6.92 o 
   5   6  17       58.55       50.62      7.17 o 
   6   6  17      191.76      173.69     10.68 o 
  -6   7  17        1.88        6.79     10.08 o 
  -5   7  17       97.70       64.78     10.29 o 
  -4   7  17       30.04       18.85      8.72 o 
  -3   7  17       36.78       26.64      7.41 o 
  -2   7  17      125.75      133.15      7.58 o 
  -1   7  17        4.46        5.18      5.36 o 
   0   7  17        0.87        2.52      6.38 o 
   1   7  17        4.32        9.59      6.40 o 
   2   7  17      123.64      151.39      9.52 o 
   3   7  17       37.06       38.14      7.01 o 
   4   7  17       28.99       22.13      8.11 o 
   5   7  17       97.00       95.38      7.93 o 
   6   7  17        1.87       -2.22      5.80 o 
  -5   8  17      148.62      126.97     21.98 o 
  -4   8  17       47.28       53.91      7.05 o 
  -3   8  17      101.03      100.26      9.13 o 
  -2   8  17       66.21       51.53      6.67 o 
  -1   8  17      574.21      580.23     14.06 o 
   0   8  17      122.35      106.14      8.86 o 
   1   8  17      575.23      567.39     16.76 o 
   2   8  17       65.27       63.78      9.03 o 
   3   8  17       99.33       99.15      8.90 o 
   4   8  17       47.55       53.68      7.71 o 
   5   8  17      145.03      147.97     16.63 o 
  -4   9  17       13.96       10.74      8.55 o 
  -3   9  17       66.44       75.62     11.59 o 
  -2   9  17      133.82      140.92     10.70 o 
  -1   9  17       27.82       37.58      6.33 o 
   0   9  17      305.99      291.12     10.69 o 
   1   9  17       27.31       23.33      7.02 o 
   2   9  17      134.82      132.67      9.07 o 
   3   9  17       66.47       57.35      7.89 o 
   4   9  17       14.20        9.34     10.90 o 
  -4  10  17       17.70       37.37     13.49 o 
  -3  10  17       47.74       44.26      6.57 o 
  -2  10  17       11.37        6.57      5.59 o 
  -1  10  17       32.60       31.12      6.39 o 
   0  10  17       76.87       88.61      9.96 o 
   1  10  17       31.99       29.52      8.13 o 
   2  10  17       11.59       -7.49     10.38 o 
   3  10  17       46.87       42.48     10.49 o 
   4  10  17       17.91        2.05     18.82 o 
  -2  11  17       56.18       51.86      7.18 o 
  -1  11  17       82.91       82.98      7.51 o 
   0  11  17        0.03        3.86      6.27 o 
   1  11  17       83.38       75.93     16.63 o 
   2  11  17       55.68       58.07      9.57 o 
   0   0  18      434.34      440.81     16.39 o 
   1   0  18        6.48        8.74      5.68 o 
   2   0  18      876.21      832.24     16.62 o 
   3   0  18       49.60       64.21      8.58 o 
   4   0  18       88.36      104.29      8.96 o 
   5   0  18      293.88      316.19     17.83 o 
   6   0  18      134.38      159.02     14.17 o 
   7   0  18        1.68       -3.42      9.27 o 
  -7   1  18       19.79        4.31     16.91 o 
  -6   1  18      264.41      284.86     20.85 o 
  -5   1  18      311.25      330.17     16.26 o 
  -4   1  18      347.89      333.38     13.32 o 
  -3   1  18      212.43      251.76     12.48 o 
  -2   1  18        2.75       -5.21      5.21 o 
  -1   1  18      270.29      250.05     11.74 o 
   0   1  18      658.18      654.84     13.59 o 
   1   1  18      267.33      273.84     13.94 o 
   2   1  18        2.92       -2.58      5.32 o 
   3   1  18      210.40      217.52     16.42 o 
   4   1  18      344.94      365.32     24.41 o 
   5   1  18      315.06      355.04     22.00 o 
   6   1  18      263.20      291.32     35.85 o 
   7   1  18       19.13       12.24      9.59 o 
  -7   2  18        3.40       12.53     10.13 o 
  -6   2  18       89.71       94.50     13.47 o 
  -5   2  18      282.66      318.45     15.34 o 
  -4   2  18       22.63       24.30      6.94 o 
  -3   2  18      182.82      186.77     10.12 o 
  -2   2  18       38.63       31.67      5.96 o 
  -1   2  18       93.04       86.73      7.73 o 
   0   2  18      985.65     1031.48     20.10 o 
   1   2  18       93.28       92.04     11.31 o 
   2   2  18       38.38       33.52      6.83 o 
   3   2  18      182.75      162.96     14.16 o 
   4   2  18       22.02       20.32      7.25 o 
   5   2  18      280.28      304.77     13.98 o 
   6   2  18       89.21      107.93     17.56 o 
   7   2  18        3.55        3.62     10.07 o 
  -7   3  18      115.87       99.83     12.42 o 
  -6   3  18      232.30      256.13     17.10 o 
  -5   3  18       76.65       77.79     10.75 o 
  -4   3  18      529.02      561.33     16.61 o 
  -3   3  18      609.63      614.13     18.35 o 
  -2   3  18      381.67      358.23     13.92 o 
  -1   3  18      737.15      680.99     16.29 o 
   0   3  18        1.97        9.86      5.76 o 
   1   3  18      735.04      699.63     17.91 o 
   2   3  18      384.52      385.83     13.81 o 
   3   3  18      611.34      589.78     18.29 o 
   4   3  18      526.38      543.44     17.91 o 
   5   3  18       77.52       65.73      8.25 o 
   6   3  18      232.43      241.08     14.89 o 
   7   3  18      114.89      113.06     21.05 o 
  -6   4  18      200.29      192.01     15.35 o 
  -5   4  18       15.39        7.05      7.44 o 
  -4   4  18       20.06       16.59      6.09 o 
  -3   4  18       89.97       96.31      7.46 o 
  -2   4  18       97.55       95.28      6.72 o 
  -1   4  18      302.40      309.12     12.22 o 
   0   4  18      780.79      804.21     19.28 o 
   1   4  18      306.07      311.24     13.33 o 
   2   4  18       95.45      109.10      9.39 o 
   3   4  18       90.74       74.14      7.88 o 
   4   4  18       19.84       24.86      7.43 o 
   5   4  18       14.60       10.86      7.06 o 
   6   4  18      201.57      226.54     19.03 o 
  -6   5  18       20.21       17.48      8.22 o 
  -5   5  18       10.54       -3.55      8.14 o 
  -4   5  18      221.82      255.33     10.50 o 
  -3   5  18      361.56      347.10     12.09 o 
  -2   5  18      121.22      120.22      7.34 o 
  -1   5  18      283.55      286.56     10.16 o 
   0   5  18      171.63      192.94     10.55 o 
   1   5  18      283.16      298.68     12.82 o 
   2   5  18      122.43      116.18     11.39 o 
   3   5  18      361.17      345.09     14.53 o 
   4   5  18      219.97      244.00     10.91 o 
   5   5  18       10.51       14.06      6.17 o 
   6   5  18       20.69        8.39      7.70 o 
  -6   6  18       50.50       47.25      8.99 o 
  -5   6  18       45.85       34.46      9.79 o 
  -4   6  18       73.70       70.31      8.46 o 
  -3   6  18      110.19      107.09      7.90 o 
  -2   6  18        5.22       -3.33      4.97 o 
  -1   6  18      222.61      236.65     13.04 o 
   0   6  18        7.10       14.03      5.78 o 
   1   6  18      223.56      238.14      9.51 o 
   2   6  18        4.80        3.80      6.15 o 
   3   6  18      111.81      108.48      8.73 o 
   4   6  18       73.21       72.93      7.91 o 
   5   6  18       46.64       26.56      7.39 o 
   6   6  18       50.29       47.66      7.03 o 
  -5   7  18      129.30      131.66     11.43 o 
  -4   7  18       22.39       26.42      8.55 o 
  -3   7  18        2.63       -5.92      5.92 o 
  -2   7  18        2.53        1.72      5.17 o 
  -1   7  18       71.13       63.01      6.20 o 
   0   7  18      240.88      259.43     14.43 o 
   1   7  18       70.76       74.34      8.37 o 
   2   7  18        2.62        5.74      6.71 o 
   3   7  18        2.84       -4.70      7.32 o 
   4   7  18       22.71       21.56      6.67 o 
   5   7  18      128.76      122.78     11.68 o 
  -5   8  18      105.07       89.49      8.78 o 
  -4   8  18       60.50       64.14      6.87 o 
  -3   8  18      278.48      308.38     14.22 o 
  -2   8  18      298.67      314.54     12.81 o 
  -1   8  18      107.16      138.66      8.58 o 
   0   8  18      279.20      274.95     13.35 o 
   1   8  18      107.55      109.06      9.66 o 
   2   8  18      297.29      279.10     12.31 o 
   3   8  18      277.95      326.44     15.35 o 
   4   8  18       59.45       64.14      9.71 o 
   5   8  18      105.14       91.46     16.96 o 
  -4   9  18       93.82       80.50      9.90 o 
  -3   9  18       12.01        9.10      6.69 o 
  -2   9  18       64.11       56.51      8.42 o 
  -1   9  18        9.93        5.60      6.76 o 
   0   9  18       88.84       75.86      7.42 o 
   1   9  18        9.88        4.61      6.80 o 
   2   9  18       63.19       65.82      8.56 o 
   3   9  18       12.48        9.77      8.57 o 
   4   9  18       93.83       66.38     12.99 o 
  -3  10  18       31.27       18.27      8.50 o 
  -2  10  18        5.59        4.29      5.84 o 
  -1  10  18      120.82      117.85     12.09 o 
   0  10  18       29.02       30.63      6.18 o 
   1  10  18      120.89      107.63     10.62 o 
   2  10  18        5.96       -0.21     12.54 o 
   3  10  18       31.24       33.79      9.17 o 
  -2  11  18        4.24        7.68     10.16 o 
  -1  11  18      133.68      132.84     11.22 o 
   0  11  18       45.52       45.78      7.29 o 
   1  11  18      132.96      145.19     11.68 o 
   2  11  18        4.20       17.00     17.21 o 
   1   0  19      505.13      530.74     15.36 o 
   2   0  19       28.83       27.02      5.86 o 
   3   0  19      231.96      236.58     15.48 o 
   4   0  19       90.92       91.88     10.83 o 
   5   0  19      143.84      139.60     10.53 o 
   6   0  19      171.83      192.71     15.91 o 
   7   0  19       13.77        8.43     13.66 o 
  -7   1  19      130.12      102.78     22.04 o 
  -6   1  19      343.00      341.32     19.99 o 
  -5   1  19      472.99      473.96     17.92 o 
  -4   1  19      105.36       93.11      9.56 o 
  -3   1  19      256.81      234.46      9.77 o 
  -2   1  19     1503.20     1422.54     21.44 o 
  -1   1  19      298.60      305.00     25.07 o 
   0   1  19        4.39        3.05      5.36 o 
   1   1  19      298.67      307.94     12.43 o 
   2   1  19     1504.16     1391.53     22.72 o 
   3   1  19      254.92      229.89     12.37 o 
   4   1  19      106.32      112.69     12.69 o 
   5   1  19      473.25      480.51     18.99 o 
   6   1  19      342.89      365.77     42.29 o 
   7   1  19      131.61      108.73     21.35 o 
  -7   2  19       55.15       52.59     11.87 o 
  -6   2  19      279.20      280.44     22.17 o 
  -5   2  19      214.47      220.87     15.83 o 
  -4   2  19      912.48      872.90     22.01 o 
  -3   2  19      208.89      214.12     10.28 o 
  -2   2  19      295.68      268.35     14.41 o 
  -1   2  19      534.45      503.66     15.41 o 
   0   2  19      155.98      144.25      8.46 o 
   1   2  19      535.75      557.21     18.14 o 
   2   2  19      296.08      271.65     12.27 o 
   3   2  19      208.22      199.91     13.30 o 
   4   2  19      910.43      920.56     45.39 o 
   5   2  19      213.20      199.57     10.41 o 
   6   2  19      277.26      276.24     13.72 o 
   7   2  19       55.17       61.78     17.11 o 
  -6   3  19      197.37      202.67     18.37 o 
  -5   3  19      263.96      256.65     17.69 o 
  -4   3  19       45.64       23.06      6.84 o 
  -3   3  19      190.56      204.58     12.05 o 
  -2   3  19      839.25      861.73     18.65 o 
  -1   3  19      741.76      737.91     18.46 o 
   0   3  19       19.23       15.32      6.46 o 
   1   3  19      738.56      728.94     18.37 o 
   2   3  19      840.39      875.06     18.90 o 
   3   3  19      191.29      185.17     10.07 o 
   4   3  19       46.33       37.52      9.42 o 
   5   3  19      262.45      277.91     13.33 o 
   6   3  19      199.68      201.45     17.64 o 
  -6   4  19        4.05       11.66      8.58 o 
  -5   4  19      412.66      418.62     15.29 o 
  -4   4  19      151.35      121.36     10.87 o 
  -3   4  19       90.74       86.47      7.86 o 
  -2   4  19      293.16      289.02     10.64 o 
  -1   4  19       89.33      106.95      7.82 o 
   0   4  19      335.08      311.33     11.75 o 
   1   4  19       89.09      104.36      8.62 o 
   2   4  19      295.94      270.89     13.14 o 
   3   4  19       90.38       83.29      8.58 o 
   4   4  19      151.38      136.62     10.61 o 
   5   4  19      412.15      417.19     13.43 o 
   6   4  19        3.93        1.24      7.29 o 
  -6   5  19       10.45       12.30      7.52 o 
  -5   5  19      153.13      163.53     11.37 o 
  -4   5  19       67.29       79.31      7.22 o 
  -3   5  19      285.84      276.13     11.40 o 
  -2   5  19      239.46      249.27     12.74 o 
  -1   5  19      562.97      526.44     15.22 o 
   0   5  19      247.74      238.52     10.82 o 
   1   5  19      559.26      562.82     18.77 o 
   2   5  19      234.63      225.11     14.21 o 
   3   5  19      284.93      282.02     19.07 o 
   4   5  19       65.86       76.38      8.30 o 
   5   5  19      153.38      169.78     11.42 o 
   6   5  19       10.76        2.06      6.13 o 
  -6   6  19      120.01      124.60     13.28 o 
  -5   6  19      115.31       97.79     10.94 o 
  -4   6  19      119.82      120.12     11.32 o 
  -3   6  19      148.03      142.14      8.42 o 
  -2   6  19      193.30      199.89      9.15 o 
  -1   6  19       35.78       49.24      6.53 o 
   0   6  19        0.02       -4.74      5.14 o 
   1   6  19       36.59       26.66      7.53 o 
   2   6  19      193.09      191.04     13.48 o 
   3   6  19      149.73      161.82     13.52 o 
   4   6  19      117.53      114.76      9.96 o 
   5   6  19      113.66      121.79     10.51 o 
   6   6  19      120.83      110.09      9.08 o 
  -5   7  19       71.82       77.31      9.88 o 
  -4   7  19       73.35       65.33      7.40 o 
  -3   7  19      265.80      268.38     10.46 o 
  -2   7  19        8.14       10.62      5.77 o 
  -1   7  19      399.03      396.66     12.25 o 
   0   7  19      145.47      145.36      8.52 o 
   1   7  19      396.74      387.94     15.35 o 
   2   7  19        9.16       10.14      7.36 o 
   3   7  19      263.04      241.31     14.45 o 
   4   7  19       73.11       60.10      8.82 o 
   5   7  19       71.40       64.77      9.01 o 
  -5   8  19      102.16      127.28     35.12 o 
  -4   8  19       76.63       67.85      9.41 o 
  -3   8  19      799.29      872.25     37.45 o 
  -2   8  19       38.53       29.55      6.37 o 
  -1   8  19      283.17      277.92     12.67 o 
   0   8  19       15.84       11.82      6.25 o 
   1   8  19      284.80      291.86     13.11 o 
   2   8  19       38.65       40.41      8.58 o 
   3   8  19      798.42      872.49     36.88 o 
   4   8  19       76.54       88.53      9.34 o 
   5   8  19      102.78       74.77     32.03 o 
  -4   9  19      297.77      245.85     45.24 o 
  -3   9  19        3.15        3.75      7.02 o 
  -2   9  19       44.99       47.88      8.40 o 
  -1   9  19      370.91      395.12     22.51 o 
   0   9  19       63.80       35.68      6.92 o 
   1   9  19      372.05      421.30     31.78 o 
   2   9  19       44.22       44.77      7.80 o 
   3   9  19        3.32        2.05      7.85 o 
   4   9  19      299.14      278.21     40.83 o 
  -3  10  19       80.81       65.61      8.62 o 
  -2  10  19       57.65       59.45      8.34 o 
  -1  10  19       81.07       88.44      9.92 o 
   0  10  19       20.05       19.45      6.35 o 
   1  10  19       81.42       72.67      9.73 o 
   2  10  19       58.15       66.25     18.29 o 
   3  10  19       80.66       47.88     16.82 o 
  -1  11  19       12.34       17.55      5.97 o 
   0  11  19      207.52      196.33     14.11 o 
   1  11  19       12.51        2.58     15.03 o 
   0   0  20     2445.74     2512.06     42.92 o 
   1   0  20      454.60      491.81     16.99 o 
   2   0  20     2028.52     2055.91     41.42 o 
   3   0  20      314.92      334.76     11.47 o 
   4   0  20      201.06      220.28     19.96 o 
   5   0  20      213.15      227.27     15.11 o 
   6   0  20       11.99       31.70      9.99 o 
  -6   1  20       33.01       31.80      8.81 o 
  -5   1  20      471.47      434.29     19.31 o 
  -4   1  20      739.70      724.32     26.12 o 
  -3   1  20      868.35      857.96     18.05 o 
  -2   1  20        0.44        3.98      5.50 o 
  -1   1  20      499.63      489.31     15.46 o 
   0   1  20      506.07      541.07     18.67 o 
   1   1  20      498.38      490.81     15.21 o 
   2   1  20        0.50       -5.34      5.34 o 
   3   1  20      874.85      940.91     30.62 o 
   4   1  20      739.92      751.92     21.11 o 
   5   1  20      468.38      461.72     26.31 o 
   6   1  20       33.31       21.78     14.19 o 
  -6   2  20       85.12       72.12     14.43 o 
  -5   2  20       48.64       62.17     13.85 o 
  -4   2  20      802.62      796.96     17.94 o 
  -3   2  20      120.38      101.04      8.12 o 
  -2   2  20      266.69      255.96     12.47 o 
  -1   2  20     1261.61     1185.34     19.33 o 
   0   2  20      451.27      490.53     13.24 o 
   1   2  20     1257.02     1194.55     28.34 o 
   2   2  20      266.52      288.08     12.20 o 
   3   2  20      119.93      122.08     10.46 o 
   4   2  20      803.09      806.05     46.27 o 
   5   2  20       48.70       73.29      7.77 o 
   6   2  20       86.16       74.84     24.58 o 
  -6   3  20       14.99        4.74      9.61 o 
  -5   3  20      237.15      250.52     13.93 o 
  -4   3  20       53.18       57.11      7.05 o 
  -3   3  20      870.82      884.64     21.58 o 
  -2   3  20      271.89      260.10     10.54 o 
  -1   3  20      274.72      269.96      9.63 o 
   0   3  20      474.87      466.66     16.95 o 
   1   3  20      275.85      265.03     11.57 o 
   2   3  20      274.95      282.66     14.52 o 
   3   3  20      866.75      881.26     35.01 o 
   4   3  20       53.85       50.30      8.58 o 
   5   3  20      236.64      236.20     10.83 o 
   6   3  20       14.74       -7.25     19.81 o 
  -6   4  20      171.71      160.55     13.79 o 
  -5   4  20      129.19      133.21     11.87 o 
  -4   4  20       88.13       98.47      8.83 o 
  -3   4  20       66.51       66.62      7.62 o 
  -2   4  20      499.00      541.72     16.73 o 
  -1   4  20      309.99      292.51     12.27 o 
   0   4  20       35.59       12.74      7.33 o 
   1   4  20      312.44      304.47     12.06 o 
   2   4  20      500.72      530.45     15.26 o 
   3   4  20       67.10       63.14      8.67 o 
   4   4  20       89.36       86.60      9.36 o 
   5   4  20      128.47      141.78     14.44 o 
   6   4  20      173.22      183.17     17.39 o 
  -6   5  20      125.52      100.05     13.22 o 
  -5   5  20       86.54       88.54     12.71 o 
  -4   5  20      199.56      218.85     24.06 o 
  -3   5  20      469.62      447.33     12.25 o 
  -2   5  20      183.11      150.19     12.31 o 
  -1   5  20      296.40      299.00     11.81 o 
   0   5  20       26.24       32.68      5.90 o 
   1   5  20      296.55      268.37     13.93 o 
   2   5  20      183.69      144.81      8.53 o 
   3   5  20      466.67      448.56     18.24 o 
   4   5  20      200.21      207.32     12.00 o 
   5   5  20       85.86       99.25      8.73 o 
   6   5  20      123.49      109.24     12.58 o 
  -5   6  20       49.20       52.09      9.94 o 
  -4   6  20        1.87       -6.79      6.79 o 
  -3   6  20      609.33      603.93     26.29 o 
  -2   6  20      165.07      161.98     14.11 o 
  -1   6  20      222.86      222.05     15.78 o 
   0   6  20        0.00        8.04      5.85 o 
   1   6  20      221.76      216.72     10.55 o 
   2   6  20      166.51      161.22      9.55 o 
   3   6  20      606.04      595.81     18.82 o 
   4   6  20        1.78       -6.55      6.55 o 
   5   6  20       48.92       30.58      8.87 o 
  -5   7  20      209.40      212.51     10.60 o 
  -4   7  20       74.76       71.23      7.92 o 
  -3   7  20      189.53      180.39     16.68 o 
  -2   7  20      369.57      403.65     13.19 o 
  -1   7  20      242.17      217.31      8.81 o 
   0   7  20       25.79       22.04      6.71 o 
   1   7  20      241.93      213.35     10.68 o 
   2   7  20      367.39      395.15     30.05 o 
   3   7  20      190.46      188.60     18.89 o 
   4   7  20       74.44       66.76      9.25 o 
   5   7  20      210.00      277.99     40.00 o 
  -4   8  20       90.64       91.41     10.10 o 
  -3   8  20       92.33      118.20      9.93 o 
  -2   8  20      262.17      265.14     10.23 o 
  -1   8  20       50.21       41.01      7.46 o 
   0   8  20       23.73       19.30      6.22 o 
   1   8  20       50.09       50.85      7.15 o 
   2   8  20      263.82      253.90     12.65 o 
   3   8  20       92.35       76.55     11.79 o 
   4   8  20       88.56       93.62     12.93 o 
  -3   9  20       80.19       89.20      8.33 o 
  -2   9  20       78.24       84.56      8.83 o 
  -1   9  20       85.49      101.51     10.48 o 
   0   9  20        5.03        4.85      7.03 o 
   1   9  20       85.73       97.75     12.42 o 
   2   9  20       78.65       70.15     13.55 o 
   3   9  20       78.54       62.26      9.35 o 
  -2  10  20       29.22       20.91      6.67 o 
  -1  10  20       25.91       25.96      5.32 o 
   0  10  20        0.65        0.47      6.54 o 
   1  10  20       27.16       28.84      6.71 o 
   2  10  20       29.76       24.07      8.48 o 
   1   0  21     1878.37     1951.23     28.12 o 
   2   0  21      318.48      313.75     11.40 o 
   3   0  21      492.74      526.09     14.01 o 
   4   0  21        0.19        4.53      7.93 o 
   5   0  21        1.04        2.29      8.28 o 
   6   0  21       86.40       83.39     13.99 o 
  -6   1  21       17.54       14.94      7.43 o 
  -5   1  21       12.80       14.72      9.62 o 
  -4   1  21      811.21      773.03     17.97 o 
  -3   1  21      102.82      103.39      9.86 o 
  -2   1  21       23.71       22.81      5.99 o 
  -1   1  21       59.09       66.96      7.02 o 
   0   1  21      536.18      584.75     17.77 o 
   1   1  21       57.37       43.67      7.62 o 
   2   1  21       23.46       30.29      7.54 o 
   3   1  21      103.51      100.61     11.82 o 
   4   1  21      812.73      791.31     28.00 o 
   5   1  21       12.46        5.97      6.65 o 
   6   1  21       17.02       -3.86     20.79 o 
  -6   2  21       90.99       99.81     12.24 o 
  -5   2  21       46.26       35.64      8.73 o 
  -4   2  21      111.92      134.01      8.55 o 
  -3   2  21      227.42      218.54      9.02 o 
  -2   2  21      288.96      265.65     10.74 o 
  -1   2  21     1130.65     1116.21     20.38 o 
   0   2  21     2395.57     2409.03     30.50 o 
   1   2  21     1133.56     1140.13     21.02 o 
   2   2  21      286.48      247.38     11.24 o 
   3   2  21      223.79      240.05     12.40 o 
   4   2  21      111.62      111.35     13.30 o 
   5   2  21       46.58       37.72      8.71 o 
   6   2  21       91.28       96.05     59.42 o 
  -6   3  21       64.92       86.93     14.16 o 
  -5   3  21      334.04      307.93     16.16 o 
  -4   3  21      151.80      173.42     10.95 o 
  -3   3  21      431.86      397.49     12.27 o 
  -2   3  21     1273.29     1184.96     25.49 o 
  -1   3  21      568.24      555.61     15.30 o 
   0   3  21        0.27        4.27      6.23 o 
   1   3  21      565.09      546.23     15.14 o 
   2   3  21     1274.43     1206.38     38.77 o 
   3   3  21      434.81      395.60     13.28 o 
   4   3  21      154.16      168.59     11.92 o 
   5   3  21      335.60      325.76     15.92 o 
   6   3  21       63.75       73.37     17.42 o 
  -6   4  21       22.96       18.56      8.62 o 
  -5   4  21       71.53       67.57      9.71 o 
  -4   4  21      121.97      127.86      9.99 o 
  -3   4  21       65.44       61.37      8.49 o 
  -2   4  21      684.85      705.79     27.19 o 
  -1   4  21       73.75       70.53      6.69 o 
   0   4  21      106.33      101.72      6.62 o 
   1   4  21       74.62       75.23      6.85 o 
   2   4  21      681.25      688.61     23.94 o 
   3   4  21       65.78       68.32     10.25 o 
   4   4  21      121.12      128.62      9.78 o 
   5   4  21       70.98       75.83      8.16 o 
   6   4  21       23.28       34.55      8.67 o 
  -5   5  21       26.67        8.04      6.57 o 
  -4   5  21       68.56       72.69      9.96 o 
  -3   5  21      746.38      748.67     22.68 o 
  -2   5  21       13.74       14.51      7.84 o 
  -1   5  21       51.98       38.87      5.86 o 
   0   5  21        0.22       -2.47      5.89 o 
   1   5  21       51.34       41.05      6.95 o 
   2   5  21       13.71        9.44      6.73 o 
   3   5  21      747.80      732.13     38.83 o 
   4   5  21       69.41       89.03      8.88 o 
   5   5  21       26.85       36.94      7.28 o 
  -5   6  21       12.45       11.95      6.94 o 
  -4   6  21        5.61        4.75      7.85 o 
  -3   6  21       64.59       65.62      7.93 o 
  -2   6  21       31.86       25.02      8.86 o 
  -1   6  21      434.90      445.71     12.82 o 
   0   6  21       51.04       43.30      6.97 o 
   1   6  21      436.57      429.10     16.87 o 
   2   6  21       32.57       12.64      7.99 o 
   3   6  21       65.53       54.63      8.32 o 
   4   6  21        5.74        7.51      6.87 o 
   5   6  21       12.98       20.02      7.73 o 
  -5   7  21       31.83       31.47     29.22 o 
  -4   7  21       20.92       24.53      9.57 o 
  -3   7  21      130.04      137.98     11.46 o 
  -2   7  21      120.19      143.05     10.22 o 
  -1   7  21      105.49       80.37      6.56 o 
   0   7  21        6.40       17.94      6.40 o 
   1   7  21      105.95       75.82      7.44 o 
   2   7  21      124.18      121.14     10.01 o 
   3   7  21      131.33      146.66     10.21 o 
   4   7  21       22.00       21.91      7.82 o 
   5   7  21       32.42       81.76     39.34 o 
  -4   8  21      216.90      186.94     18.74 o 
  -3   8  21      166.63      167.35      9.30 o 
  -2   8  21       49.47       47.53      6.40 o 
  -1   8  21       24.62       32.93      7.32 o 
   0   8  21        0.45       -4.35      6.31 o 
   1   8  21       25.53       30.46      7.06 o 
   2   8  21       48.52       38.69      7.93 o 
   3   8  21      164.75      160.10     11.96 o 
   4   8  21      214.93      253.22     31.87 o 
  -3   9  21        8.29       17.44      8.23 o 
  -2   9  21       14.58        9.85      7.24 o 
  -1   9  21       21.42       25.64      6.22 o 
   0   9  21       82.97       78.51      8.25 o 
   1   9  21       21.26        4.89      6.85 o 
   2   9  21       14.64        8.81      9.39 o 
   3   9  21        8.18        5.06      7.89 o 
  -1  10  21       39.69       35.43      6.81 o 
   0  10  21       76.72       91.60      8.53 o 
   1  10  21       39.83       24.35      9.12 o 
   0   0  22     6265.71     6290.39    100.39 o 
   1   0  22       25.05       12.31      6.28 o 
   2   0  22      285.60      294.37     10.53 o 
   3   0  22      371.01      408.34     15.05 o 
   4   0  22        9.76       20.51      7.75 o 
   5   0  22       23.34       11.43      7.95 o 
   6   0  22       24.33       21.60      7.56 o 
  -6   1  22       56.61       36.75     10.21 o 
  -5   1  22       57.57       47.92      9.41 o 
  -4   1  22      715.00      736.14     22.09 o 
  -3   1  22     1616.04     1615.81     47.57 o 
  -2   1  22     1096.12     1098.64     18.92 o 
  -1   1  22     1123.33     1171.05     38.46 o 
   0   1  22      192.12      199.73     10.50 o 
   1   1  22     1117.01     1073.88     21.67 o 
   2   1  22     1098.48     1129.65     19.80 o 
   3   1  22     1616.81     1650.88     43.40 o 
   4   1  22      716.25      752.29     26.68 o 
   5   1  22       58.74       58.05      7.23 o 
   6   1  22       56.82       46.08     11.32 o 
  -6   2  22      292.38      276.51     15.20 o 
  -5   2  22      158.49      169.71     23.37 o 
  -4   2  22      189.35      178.62     10.81 o 
  -3   2  22      507.89      497.98     12.99 o 
  -2   2  22       93.79       97.10      7.28 o 
  -1   2  22      673.37      633.31     16.75 o 
   0   2  22     1836.70     1819.04     28.14 o 
   1   2  22      673.07      590.46     26.64 o 
   2   2  22       94.61      107.34      7.76 o 
   3   2  22      509.62      475.52     15.53 o 
   4   2  22      186.56      173.65     13.01 o 
   5   2  22      157.61      184.21     21.85 o 
   6   2  22      293.62      272.26     20.51 o 
  -6   3  22       48.38       53.25     10.66 o 
  -5   3  22       32.58       43.08      9.24 o 
  -4   3  22       46.71       42.48      8.62 o 
  -3   3  22       45.10       47.28      6.95 o 
  -2   3  22      472.47      453.55     12.55 o 
  -1   3  22      816.33      788.76     23.44 o 
   0   3  22        4.39        6.91      5.59 o 
   1   3  22      814.93      771.55     16.40 o 
   2   3  22      475.37      476.67     17.43 o 
   3   3  22       44.06       35.96      7.01 o 
   4   3  22       46.24       50.66      8.69 o 
   5   3  22       32.76       38.15     12.48 o 
   6   3  22       49.07       58.15     19.80 o 
  -5   4  22       29.09       39.51      8.07 o 
  -4   4  22       74.28       81.78      8.66 o 
  -3   4  22      118.95      117.42     10.04 o 
  -2   4  22      286.56      271.21     10.86 o 
  -1   4  22       68.70       76.61      6.57 o 
   0   4  22       21.24       12.29      5.46 o 
   1   4  22       68.52       64.36      6.56 o 
   2   4  22      289.42      266.62     13.65 o 
   3   4  22      119.65      110.14      8.52 o 
   4   4  22       73.87       90.41      8.20 o 
   5   4  22       29.24       38.67      7.02 o 
  -5   5  22      136.18      130.23     12.51 o 
  -4   5  22       23.34       23.17      7.89 o 
  -3   5  22      110.57      113.96      8.12 o 
  -2   5  22       90.39       65.52      7.58 o 
  -1   5  22      158.84      127.38     11.03 o 
   0   5  22       64.92       72.96      6.66 o 
   1   5  22      159.02      130.96      8.49 o 
   2   5  22       90.24       75.52      9.66 o 
   3   5  22      109.92      132.65     13.01 o 
   4   5  22       24.16       21.38      6.80 o 
   5   5  22      136.95      144.06     14.72 o 
  -5   6  22       16.31       -3.63      8.47 o 
  -4   6  22       92.47       87.90     15.37 o 
  -3   6  22       70.93       66.97      8.08 o 
  -2   6  22       81.05      123.36     10.61 o 
  -1   6  22      254.08      252.17     11.42 o 
   0   6  22       16.56       11.72      6.38 o 
   1   6  22      252.37      255.11     11.09 o 
   2   6  22       81.58      102.00      9.87 o 
   3   6  22       71.99       60.91     10.73 o 
   4   6  22       93.00       91.06      9.47 o 
   5   6  22       16.26       11.22      7.01 o 
  -4   7  22        6.46        9.77     10.18 o 
  -3   7  22       13.54       11.47      7.26 o 
  -2   7  22       89.89      105.66     11.46 o 
  -1   7  22      139.26      143.85      7.98 o 
   0   7  22       50.15       68.17      7.73 o 
   1   7  22      137.43      139.60      9.74 o 
   2   7  22       89.16       74.33      8.79 o 
   3   7  22       13.24       22.17      7.37 o 
   4   7  22        6.66        5.99      6.17 o 
  -3   8  22        6.73        0.78      5.55 o 
  -2   8  22       29.64       37.29      8.81 o 
  -1   8  22       42.55       44.54      7.14 o 
   0   8  22       77.55      118.95      8.47 o 
   1   8  22       41.31       46.39      7.87 o 
   2   8  22       29.43       26.20     14.13 o 
   3   8  22        6.28        9.83      7.19 o 
  -2   9  22       38.75       20.68     11.41 o 
  -1   9  22       44.34       59.75      9.44 o 
   0   9  22      114.27      132.75     11.53 o 
   1   9  22       43.65       54.63      9.87 o 
   2   9  22       38.46       28.56      7.80 o 
   0  10  22        3.51        4.91     24.58 o 
   1   0  23      360.22      365.66     10.21 o 
   2   0  23       93.62      114.51      7.81 o 
   3   0  23      379.26      377.67     14.35 o 
   4   0  23        0.05       -7.38      7.38 o 
   5   0  23      181.05      189.35     12.42 o 
   6   0  23      150.60      167.77     30.54 o 
  -6   1  23       39.20       36.28     10.48 o 
  -5   1  23        4.67       18.67     11.92 o 
  -4   1  23      304.01      306.42     19.78 o 
  -3   1  23      144.20      152.91     13.17 o 
  -2   1  23       92.40       90.82      7.18 o 
  -1   1  23      267.84      270.27     12.65 o 
   0   1  23        0.00       -0.17      5.07 o 
   1   1  23      264.60      244.90      9.18 o 
   2   1  23       93.02       95.76      7.33 o 
   3   1  23      143.35      153.99     10.94 o 
   4   1  23      303.86      313.12     15.28 o 
   5   1  23        5.11       -0.03      7.53 o 
   6   1  23       38.71        4.78     31.19 o 
  -6   2  23       92.89       90.69     20.07 o 
  -5   2  23       19.42       14.31      8.73 o 
  -4   2  23      270.43      271.09     14.36 o 
  -3   2  23      360.13      378.63     11.43 o 
  -2   2  23      178.41      163.34      8.21 o 
  -1   2  23      880.54      864.55     16.57 o 
   0   2  23       47.78       56.98      6.16 o 
   1   2  23      881.37      843.76     24.85 o 
   2   2  23      179.27      175.12      8.71 o 
   3   2  23      361.99      366.77     17.08 o 
   4   2  23      268.88      251.16     14.05 o 
   5   2  23       20.19       11.48      8.28 o 
  -5   3  23      374.50      397.05     21.90 o 
  -4   3  23       65.61       70.67      9.01 o 
  -3   3  23      322.79      293.99     11.18 o 
  -2   3  23     1091.30     1052.04     26.86 o 
  -1   3  23       78.34       95.19      9.19 o 
   0   3  23      679.07      619.75     17.42 o 
   1   3  23       78.10       85.69      6.96 o 
   2   3  23     1090.52     1043.42     25.26 o 
   3   3  23      324.67      299.94     14.52 o 
   4   3  23       65.62       61.33      8.33 o 
   5   3  23      376.78      354.61     23.37 o 
  -5   4  23      285.11      344.66     26.84 o 
  -4   4  23       27.48       31.18      6.42 o 
  -3   4  23        9.54        4.89      6.41 o 
  -2   4  23      448.18      441.53     21.96 o 
  -1   4  23       27.07       36.97      6.17 o 
   0   4  23      147.85      137.35     10.84 o 
   1   4  23       25.94       26.10      6.32 o 
   2   4  23      452.37      443.76     19.10 o 
   3   4  23        9.75       15.32      7.01 o 
   4   4  23       26.93        7.47      7.12 o 
   5   4  23      285.88      336.13     22.22 o 
  -5   5  23       12.42       24.34      9.82 o 
  -4   5  23       32.25       40.98      7.09 o 
  -3   5  23        6.53        4.02      6.73 o 
  -2   5  23       43.57       24.96      6.80 o 
  -1   5  23      314.33      298.32     11.97 o 
   0   5  23      351.26      363.74     12.07 o 
   1   5  23      315.21      308.32     10.85 o 
   2   5  23       44.18       44.79      8.21 o 
   3   5  23        6.52        3.47      6.61 o 
   4   5  23       32.44       29.66      7.46 o 
   5   5  23       12.62       13.43      7.87 o 
  -4   6  23       19.08       23.15      8.48 o 
  -3   6  23       72.77       96.31      8.06 o 
  -2   6  23       54.54       58.59      8.60 o 
  -1   6  23      354.02      355.24     12.17 o 
   0   6  23       45.90       47.72      6.72 o 
   1   6  23      354.25      368.54     13.14 o 
   2   6  23       54.55       71.32      9.28 o 
   3   6  23       71.66       89.56      8.70 o 
   4   6  23       18.43       12.09      7.34 o 
  -4   7  23       74.55       77.55      8.88 o 
  -3   7  23       36.16       27.94      6.69 o 
  -2   7  23      166.36      192.61     12.21 o 
  -1   7  23       12.28       13.18      7.14 o 
   0   7  23       20.58       14.70      7.09 o 
   1   7  23       12.34        9.96      6.27 o 
   2   7  23      163.30      160.81     10.67 o 
   3   7  23       35.96       22.02      6.94 o 
   4   7  23       72.35       89.61      7.77 o 
  -3   8  23       55.18       40.68      8.61 o 
  -2   8  23      170.42      182.78     11.75 o 
  -1   8  23        9.56       19.70      5.88 o 
   0   8  23      188.02      206.14     12.54 o 
   1   8  23        9.91       11.78     10.85 o 
   2   8  23      171.55      161.02     16.99 o 
   3   8  23       54.14       52.14      9.21 o 
  -2   9  23       61.88       50.82     15.52 o 
  -1   9  23       27.63       21.14      5.83 o 
   0   9  23       25.46       34.83      7.12 o 
   1   9  23       27.75       22.99      7.40 o 
   2   9  23       62.29       72.87     13.91 o 
   0   0  24       57.04       56.58      7.98 o 
   1   0  24      196.14      189.11      9.86 o 
   2   0  24        0.42       -5.47      5.47 o 
   3   0  24      202.78      189.36     10.82 o 
   4   0  24      339.58      368.19     19.60 o 
   5   0  24      486.74      525.06     37.41 o 
  -5   1  24       70.92       63.84     10.15 o 
  -4   1  24      238.51      244.88     13.09 o 
  -3   1  24      304.05      270.84     10.98 o 
  -2   1  24      953.09      940.64     16.00 o 
  -1   1  24      640.02      653.47     13.89 o 
   0   1  24      130.36      108.75      6.67 o 
   1   1  24      639.80      632.77     17.36 o 
   2   1  24      954.49      898.86     19.29 o 
   3   1  24      300.58      294.57     11.81 o 
   4   1  24      239.36      243.48     16.46 o 
   5   1  24       70.98       87.93     11.14 o 
  -5   2  24       43.42       23.72      8.50 o 
  -4   2  24      607.43      660.14     18.64 o 
  -3   2  24       91.31       87.70      8.49 o 
  -2   2  24      724.13      765.26     23.20 o 
  -1   2  24       97.72       91.32      6.79 o 
   0   2  24      227.11      231.66      8.63 o 
   1   2  24       99.04       79.23      6.87 o 
   2   2  24      725.23      752.62     16.83 o 
   3   2  24       91.90       95.05      8.39 o 
   4   2  24      604.82      656.77     25.75 o 
   5   2  24       43.09       31.97      8.26 o 
  -5   3  24       40.80       42.99      8.20 o 
  -4   3  24      156.07      166.81     13.51 o 
  -3   3  24      284.45      274.47     12.30 o 
  -2   3  24       74.28       79.62      7.70 o 
  -1   3  24        1.42        4.20      5.01 o 
   0   3  24      215.99      215.71      9.14 o 
   1   3  24        1.17        8.02      5.56 o 
   2   3  24       73.69       76.51      7.70 o 
   3   3  24      283.44      270.17     11.92 o 
   4   3  24      155.45      158.02     16.50 o 
   5   3  24       41.34       42.13     11.80 o 
  -5   4  24       62.17       66.30      7.18 o 
  -4   4  24       20.58       12.11      6.59 o 
  -3   4  24      257.22      276.27     16.61 o 
  -2   4  24       67.54       72.32      7.35 o 
  -1   4  24       83.99       97.49      7.92 o 
   0   4  24       28.69       20.31      6.14 o 
   1   4  24       86.48      106.97     10.64 o 
   2   4  24       67.51       72.74      7.14 o 
   3   4  24      256.20      316.09     26.10 o 
   4   4  24       20.69       13.61      6.86 o 
   5   4  24       60.50       77.13     14.03 o 
  -4   5  24      106.75      126.30     11.09 o 
  -3   5  24       21.71       21.36      6.72 o 
  -2   5  24      148.04      144.41     13.04 o 
  -1   5  24      130.33      116.34      7.20 o 
   0   5  24      148.95      156.70      8.46 o 
   1   5  24      131.60      121.56      9.36 o 
   2   5  24      147.11      131.73      9.48 o 
   3   5  24       21.60       19.67      6.38 o 
   4   5  24      107.24      118.16     10.01 o 
  -4   6  24      107.98      104.25      9.76 o 
  -3   6  24      168.33      197.94      8.29 o 
  -2   6  24      100.37      107.27      8.12 o 
  -1   6  24       13.63       15.47      5.85 o 
   0   6  24       24.57       24.46      5.99 o 
   1   6  24       13.35       19.51      7.55 o 
   2   6  24      101.72      108.70      8.40 o 
   3   6  24      169.43      179.85     19.05 o 
   4   6  24      107.39      110.75      8.87 o 
  -3   7  24        1.45        0.44      5.56 o 
  -2   7  24      137.84      147.21      9.41 o 
  -1   7  24       57.66       44.17      7.66 o 
   0   7  24      157.39      163.45      9.95 o 
   1   7  24       58.91       34.64      8.11 o 
   2   7  24      138.28      140.57     17.02 o 
   3   7  24        1.37        3.23      7.32 o 
  -2   8  24       48.82       48.43      8.87 o 
  -1   8  24       46.91       51.84      7.33 o 
   0   8  24      188.97      209.50     16.09 o 
   1   8  24       47.22       52.79      9.57 o 
   2   8  24       49.68       45.43      9.76 o 
   0   9  24       21.28       14.52      9.72 o 
   1   0  25      311.65      283.85     10.19 o 
   2   0  25        3.92        4.79      5.32 o 
   3   0  25        0.68       -5.84      5.84 o 
   4   0  25      503.45      550.28     21.15 o 
   5   0  25       74.31       72.14      9.76 o 
  -5   1  25      275.61      250.99     14.38 o 
  -4   1  25        3.45       11.04      6.52 o 
  -3   1  25      538.82      520.30     17.01 o 
  -2   1  25       55.40       58.95      6.73 o 
  -1   1  25       42.18       50.23      6.37 o 
   0   1  25       40.08       38.39      5.66 o 
   1   1  25       42.78       41.35      7.27 o 
   2   1  25       54.62       40.22      6.82 o 
   3   1  25      539.93      540.38     15.64 o 
   4   1  25        3.67        7.02      6.55 o 
   5   1  25      274.27      309.37     35.90 o 
  -5   2  25      117.97      124.26      9.90 o 
  -4   2  25       50.20       35.67      6.48 o 
  -3   2  25       74.78       75.29      8.09 o 
  -2   2  25        0.96       -4.93      6.40 o 
  -1   2  25      246.32      250.61     10.32 o 
   0   2  25      364.77      351.76     11.09 o 
   1   2  25      243.50      244.79     11.10 o 
   2   2  25        1.05        0.75      5.86 o 
   3   2  25       74.69       90.49      8.64 o 
   4   2  25       50.89       43.61      7.12 o 
   5   2  25      116.71      129.03     16.84 o 
  -5   3  25        1.10       -2.63      6.89 o 
  -4   3  25       63.16       62.89      6.45 o 
  -3   3  25      253.70      263.72     14.01 o 
  -2   3  25       46.98       51.92      7.16 o 
  -1   3  25      153.26      153.63      9.32 o 
   0   3  25        8.59       13.49      5.41 o 
   1   3  25      157.94      159.08     10.39 o 
   2   3  25       47.15       46.00      6.99 o 
   3   3  25      258.35      263.72     11.68 o 
   4   3  25       62.99       62.00      7.73 o 
   5   3  25        1.07        0.59      6.23 o 
  -4   4  25       14.59       11.73      8.87 o 
  -3   4  25       39.38       55.70      8.41 o 
  -2   4  25      478.09      493.01     22.23 o 
  -1   4  25       59.21       67.13      6.97 o 
   0   4  25      103.70       97.48      7.21 o 
   1   4  25       59.07       60.53      8.58 o 
   2   4  25      475.73      472.46     22.90 o 
   3   4  25       40.12       37.02      7.08 o 
   4   4  25       14.11       16.07      7.17 o 
  -4   5  25      248.27      259.83     25.19 o 
  -3   5  25      160.35      155.50     10.63 o 
  -2   5  25        8.38        3.24      6.00 o 
  -1   5  25       45.54       39.60      7.90 o 
   0   5  25        0.38        1.54      5.39 o 
   1   5  25       44.69       66.41      8.08 o 
   2   5  25        7.86        6.50      6.28 o 
   3   5  25      162.50      171.80     11.14 o 
   4   5  25      246.85      294.55     30.80 o 
  -3   6  25      158.73      139.38     11.86 o 
  -2   6  25       22.03       39.69      6.97 o 
  -1   6  25       34.22       43.36      6.91 o 
   0   6  25        0.05        1.75      6.09 o 
   1   6  25       34.33       37.25      8.72 o 
   2   6  25       22.05       15.66      8.77 o 
   3   6  25      156.34      186.61     12.34 o 
  -3   7  25       17.09        6.51      8.39 o 
  -2   7  25        5.61        1.46      5.96 o 
  -1   7  25        6.06        6.81      6.49 o 
   0   7  25       50.30       47.34      8.07 o 
   1   7  25        5.72        6.02      8.42 o 
   2   7  25        5.83       11.40      8.54 o 
   3   7  25       17.64       27.15      9.31 o 
  -1   8  25        1.38       -5.22      5.22 o 
   0   8  25        2.97       -0.77      7.30 o 
   1   8  25        1.37       -6.40      6.40 o 
   0   0  26      300.87      316.81     19.07 o 
   1   0  26       26.95       24.83      6.73 o 
   2   0  26      219.47      205.72     11.96 o 
   3   0  26        0.16        0.80      5.82 o 
   4   0  26       74.90       87.14      7.59 o 
   5   0  26       72.36       60.64     12.31 o 
  -5   1  26      199.06      199.21     23.38 o 
  -4   1  26        6.71       13.05      5.96 o 
  -3   1  26      222.40      259.52      9.94 o 
  -2   1  26        1.47       -2.49      5.70 o 
  -1   1  26      160.78      156.68      9.14 o 
   0   1  26       18.96       22.21      6.51 o 
   1   1  26      163.00      156.44      9.46 o 
   2   1  26        1.28        7.56      6.37 o 
   3   1  26      223.24      246.16     10.59 o 
   4   1  26        6.82        7.32      6.41 o 
   5   1  26      199.38      184.05     12.94 o 
  -4   2  26      110.61      115.22      9.37 o 
  -3   2  26       74.88       61.26      9.31 o 
  -2   2  26       34.01       19.50      6.06 o 
  -1   2  26       92.64       95.26      7.50 o 
   0   2  26       25.58       24.14      5.98 o 
   1   2  26       92.42      102.82      8.53 o 
   2   2  26       34.36       16.93      5.89 o 
   3   2  26       73.88       73.43      7.83 o 
   4   2  26      110.85      131.03     11.85 o 
  -4   3  26       20.26       12.12      7.60 o 
  -3   3  26       37.06       28.53      6.99 o 
  -2   3  26       35.99       27.49      6.26 o 
  -1   3  26       24.19       18.30      6.61 o 
   0   3  26      210.38      213.85     10.29 o 
   1   3  26       24.40       14.43      6.42 o 
   2   3  26       36.35       38.92      6.94 o 
   3   3  26       36.85       35.37      6.69 o 
   4   3  26       19.84       19.06      7.27 o 
  -4   4  26        2.67        6.26     10.70 o 
  -3   4  26       67.35       71.25      7.36 o 
  -2   4  26        9.87        9.80      6.15 o 
  -1   4  26       28.10       23.31      7.39 o 
   0   4  26      111.32      131.34      9.97 o 
   1   4  26       29.86       36.40      7.71 o 
   2   4  26        9.50        9.39      6.69 o 
   3   4  26       69.08       72.99     10.80 o 
   4   4  26        2.72        3.54      5.82 o 
  -3   5  26        0.41       -5.14      5.14 o 
  -2   5  26       16.54       20.93      6.53 o 
  -1   5  26      119.62      117.31      8.74 o 
   0   5  26        9.58        9.28      6.02 o 
   1   5  26      119.74      116.95     11.81 o 
   2   5  26       17.34       18.42      7.47 o 
   3   5  26        0.57       -0.13      5.55 o 
  -3   6  26       95.42       86.32     10.21 o 
  -2   6  26       24.34        9.95      6.49 o 
  -1   6  26       74.47       74.51      8.45 o 
   0   6  26       14.29       18.90      6.56 o 
   1   6  26       75.15       81.16     10.02 o 
   2   6  26       24.33       11.27      9.84 o 
   3   6  26       96.49      118.27     18.96 o 
  -2   7  26       69.54       85.67      6.69 o 
  -1   7  26       73.16       82.77      9.08 o 
   0   7  26       54.24       44.06      7.84 o 
   1   7  26       73.94       78.21      9.97 o 
   2   7  26       69.70       82.79     10.76 o 
   1   0  27       39.84       26.90      6.12 o 
   2   0  27        3.92       -1.92      6.18 o 
   3   0  27        2.37       -0.93      6.03 o 
   4   0  27       22.85       14.75      6.19 o 
  -4   1  27        4.68       14.42      5.87 o 
  -3   1  27      136.85      160.18      9.81 o 
  -2   1  27      113.48      130.31      8.97 o 
  -1   1  27      480.93      480.48     15.48 o 
   0   1  27       75.81       56.16      8.29 o 
   1   1  27      483.37      450.20     12.62 o 
   2   1  27      113.56      114.45      9.07 o 
   3   1  27      135.92      152.14      9.77 o 
   4   1  27        4.78        0.42      8.38 o 
  -4   2  27       21.25       14.01      8.70 o 
  -3   2  27      110.87      119.97      8.67 o 
  -2   2  27       51.30       62.78     11.23 o 
  -1   2  27        6.56        3.07      5.36 o 
   0   2  27        2.68       -6.60      7.37 o 
   1   2  27        6.93        7.48      5.78 o 
   2   2  27       50.04       45.98      6.85 o 
   3   2  27      111.59      122.47      9.16 o 
   4   2  27       21.50       21.43      5.69 o 
  -4   3  27       50.75       48.59      9.06 o 
  -3   3  27       12.10       19.15      8.31 o 
  -2   3  27        7.34        3.15      5.89 o 
  -1   3  27       56.98       52.22      7.58 o 
   0   3  27      111.85      117.81     10.30 o 
   1   3  27       55.42       44.95      7.55 o 
   2   3  27        6.79        3.28      6.23 o 
   3   3  27       12.14        9.40      6.77 o 
   4   3  27       48.88       27.77      6.80 o 
  -3   4  27       73.96       75.74      8.70 o 
  -2   4  27      112.35      119.43      8.75 o 
  -1   4  27       89.06       80.46      8.02 o 
   0   4  27       88.64       83.05     10.32 o 
   1   4  27       89.38       64.99      9.02 o 
   2   4  27      112.46      104.90      9.90 o 
   3   4  27       74.50       71.73      8.64 o 
  -3   5  27        3.82       -1.59      7.67 o 
  -2   5  27       13.94       24.28      9.70 o 
  -1   5  27       23.36       15.00      6.90 o 
   0   5  27       12.17        2.49      7.51 o 
   1   5  27       23.01       26.35      7.77 o 
   2   5  27       14.18       29.59      9.22 o 
   3   5  27        3.90        8.57      6.26 o 
  -2   6  27      119.51      129.02     11.24 o 
  -1   6  27        7.56        5.46      6.72 o 
   0   6  27       23.84       29.68      7.79 o 
   1   6  27        8.02        5.76     13.04 o 
   2   6  27      120.41      135.61     15.42 o 
  -1   7  27       78.52       91.51     11.45 o 
   0   7  27       39.57       24.87      9.30 o 
   1   7  27       78.58       69.66     12.11 o 
   0   0  28      318.75      280.59     17.51 o 
   1   0  28       57.89       67.19      6.67 o 
   2   0  28      221.36      203.27     10.08 o 
   3   0  28       24.99       29.27      7.12 o 
   4   0  28       84.63       88.58      9.68 o 
  -4   1  28        0.42        4.98      6.24 o 
  -3   1  28        3.70        0.34      6.32 o 
  -2   1  28        3.34        8.75      6.07 o 
  -1   1  28       61.38       62.07      7.30 o 
   0   1  28       31.96       36.12      8.70 o 
   1   1  28       61.64       51.74      6.67 o 
   2   1  28        3.31       -0.20      5.84 o 
   3   1  28        3.70        7.23      5.93 o 
   4   1  28        0.40       10.78      6.62 o 
  -3   2  28       15.05       17.20      6.23 o 
  -2   2  28       61.20       54.91      7.32 o 
  -1   2  28      107.08      107.60      8.01 o 
   0   2  28      252.34      249.17     12.43 o 
   1   2  28      107.88      134.17      8.90 o 
   2   2  28       62.50       53.49      7.57 o 
   3   2  28       15.04       22.97      6.70 o 
  -3   3  28       29.67       13.84      6.54 o 
  -2   3  28       17.09        2.54      8.77 o 
  -1   3  28       33.81       33.77      7.52 o 
   0   3  28       36.14       37.73      9.16 o 
   1   3  28       33.69       23.91      6.73 o 
   2   3  28       17.26       18.24      7.23 o 
   3   3  28       29.83       28.96      6.92 o 
  -3   4  28       22.84       25.21      9.00 o 
  -2   4  28       35.08       49.99      9.15 o 
  -1   4  28      153.06      154.55     11.20 o 
   0   4  28        1.40       -0.39      7.22 o 
   1   4  28      155.22      164.27     10.32 o 
   2   4  28       34.45       32.99      7.10 o 
   3   4  28       23.85       31.94      7.11 o 
  -2   5  28      103.79      124.31     21.38 o 
  -1   5  28       45.85       38.29      7.23 o 
   0   5  28       37.25       37.14      8.36 o 
   1   5  28       45.81       48.04      7.16 o 
   2   5  28      103.03      117.47     15.21 o 
  -1   6  28      140.10      151.20     10.24 o 
   0   6  28       17.68        8.65      8.77 o 
   1   6  28      139.82      128.23     17.96 o 
   1   0  29       29.05       20.96      6.90 o 
   2   0  29        7.43        8.55      6.13 o 
   3   0  29        9.27       12.34      5.96 o 
  -3   1  29        3.15        7.04      5.36 o 
  -2   1  29        8.26        4.36      7.67 o 
  -1   1  29       17.02        5.63      6.82 o 
   0   1  29        0.59       -3.55      6.45 o 
   1   1  29       16.77       16.93      7.67 o 
   2   1  29        7.99        2.14      5.56 o 
   3   1  29        3.35        8.64      5.41 o 
  -3   2  29        3.57        6.65      5.05 o 
  -2   2  29       23.74       17.84      8.76 o 
  -1   2  29       17.08        9.56      7.14 o 
   0   2  29       69.88       73.00      7.94 o 
   1   2  29       16.77        4.92      7.32 o 
   2   2  29       24.92       10.03      6.19 o 
   3   2  29        3.34        1.49      5.20 o 
  -2   3  29       29.96       28.69      8.25 o 
  -1   3  29       39.76       41.79      7.57 o 
   0   3  29       47.60       51.71      8.52 o 
   1   3  29       40.33       37.81      9.31 o 
   2   3  29       29.25       23.32      6.33 o 
   3   3  29       32.16       22.20     29.78 o 
  -2   4  29       76.82       92.84     20.89 o 
  -1   4  29       49.13       55.95      8.04 o 
   0   4  29      366.51      413.68     18.60 o 
   1   4  29       49.31       53.44      9.12 o 
   2   4  29       76.35       92.63      9.81 o 
  -1   5  29       47.09       57.96      9.05 o 
   0   5  29      645.88      700.64     44.07 o 
   1   5  29       47.72       42.01     12.75 o 
   0   0  30        1.12        1.00      9.55 o 
   1   0  30       59.12       93.06      9.04 o 
   2   0  30      104.18      102.87     10.69 o 
  -2   1  30       64.79       58.17     12.19 o 
  -1   1  30       61.67       73.54      8.91 o 
   0   1  30       34.22       52.21      7.71 o 
   1   1  30       61.16       78.56      8.21 o 
   2   1  30       65.71       71.72      8.25 o 
  -2   2  30       52.74       61.30     12.38 o 
  -1   2  30      126.30      177.55     18.24 o 
   0   2  30       90.83      104.44     10.95 o 
   1   2  30      126.86      162.91     15.91 o 
   2   2  30       52.67       69.10     12.77 o 
  -2   3  30       61.83       84.42     47.34 o 
  -1   3  30      101.47       97.64     16.00 o 
   0   3  30       32.77       45.58      9.94 o 
   1   3  30      100.39      111.83     14.66 o 
   2   3  30       60.05       18.54     19.95 o 
  -1   4  30       12.16       28.94     26.41 o 
   0   4  30      213.46      223.70     23.02 o 
   1   4  30       12.93       -7.35     17.89 o 
   1   0  31       97.09      115.98     13.00 o 
  -1   1  31       35.75       34.67      9.01 o 
   0   1  31        3.43       -7.31      7.31 o 
   1   1  31       35.52       49.67     12.08 o 
  -1   2  31       31.62       -8.99     23.04 o 
   0   2  31      243.46      289.38     24.36 o 
   1   2  31       31.26        1.95     17.25 o 
                                                 
